# Supplementary material for: A possible brachiosaurid (Dinosauria, Sauropoda) from the mid-Cretaceous of northeastern China
Source: PeerJ. 2021 Aug 20;9:e11957. doi: 10.7717/peerj.11957 (PMC8381880; doi:10.7717/peerj.11957)
Supplement: Supplemental Information 1 [file peerj-09-11957-s001.nex]

#NEXUS
[written Mon Jun 21 19:40:18 EDT 2021 by Mesquite  version 3.61 (build 927) at DJM-2.local/127.0.0.1]

BEGIN TAXA;
	TITLE Taxa;
	DIMENSIONS NTAX=129;
	TAXLABELS
		Shunosaurus Omeisaurus Mamenchisaurus Camarasaurus Nigersaurus Apatosaurus Diplodocus Abydosaurus Alamosaurus Andesaurus Angolatitan Aragosaurus Astrophocaudia Atlasaurus Australodocus Baotianmansaurus Brachiosaurus_orig cf_Brachiosaurus_USNM_5730_ Brachiosaurus_hypodigm Brontomerus Cedarosaurus Chubutisaurus Cloverly_titanosauriform Daxiatitan Dongbeititan Dongyangosaurus Erketu Euhelopus Europasaurus Vouivria Fukuititan Fusuisaurus Galveosaurus Giraffatitan Gobititan Wamweracaudia Huanghetitan Huanghetitan_ruyangensis Janenschia Jiangshanosaurus Lapparentosaurus Ligabuesaurus Liubangosaurus Lusotitan Malarguesaurus Malawisaurus Mongolosaurus Opisthocoelicaudia Paluxysaurus Haestasaurus Phuwiangosaurus Qiaowanlong Rapetosaurus Ruyangosaurus Saltasaurus Sauroposeidon Sonorasaurus Tangvayosaurus Tastavinsaurus Tehuelchesaurus Tendaguria Venenosaurus Xianshanosaurus Epachthosaurus Nemegtosaurus Tapuiasaurus Diamantinasaurus AODF_836 Savannasaurus Wintonotitan Futalognkosaurus Muyelensaurus Aeolosaurus Isisaurus Jobaria Padillasaurus Losillasaurus Turiasaurus Zby Mendozasaurus Notocolossus Pitekunsaurus Rinconsaurus Patagotitan Argentinosaurus Puertasaurus Soriatitan Bellusaurus Cetiosauriscus Chuanjiesaurus Haplocanthosaurus_priscus Haplocanthosaurus_delfsi Lourinhasaurus Moabosaurus Mierasaurus Dicraeosaurus Amargasaurus Brachytrachelopan Lingwulong Suuwassea Amazonsaurus Comahuesaurus Histriasaurus Limaysaurus Cathartesaura El_Chocon_rebbachisaurid Katepensaurus Nopcsaspondylus Rayososaurus Demandasaurus IOW_rebbachisaurid_caudal Rebbachisaurus Tataouinea Zapalasaurus Leinkupal Tornieria Dinheirosaurus Supersaurus Amphicoelias Europatitan Huabeisaurus Yongjinglong Normanniasaurus Antarctosaurus Jainosaurus Vahiny Sarmientosaurus Yanji_max Yanji_all 
	;

END;


BEGIN CHARACTERS;
	TITLE  Yanji_cranial_material_matrix;
	DIMENSIONS  NCHAR=552;
	FORMAT DATATYPE = STANDARD RESPECTCASE GAP = - MISSING = ? SYMBOLS = "  0 1 2 3 4";
	CHARSTATELABELS 
		1 'Premaxillary anterior margin, shape' /  'without step or with anteroposteriorly short ?muzzle?, less than 0.25 of skull length (measured up to the anterior point of the ascending process of premaxilla)' 'elongate, boot-shaped snout, equal to or greater than 0.25 of skull length',
		2 'External naris, greatest diameter to greatest diameter of orbit ratio' /  greater_than_1.0 1.0_or_less,
		3 'Parietal occipital process, dorsoventral height to greatest diameter of foramen magnum ratio' /  greater_than_1.0 1.0_or_less,
		4 'Parietal, distance separating supratemporal fenestrae to long axis of supratemporal fenestra ratio' /  1.0_or_greater less_than_1.0,
		5 'Quadratojugal, anterior process to dorsal process length ratio' /  1.3_or_less greater_than_1.3,
		6 'Supraoccipital, dorsoventral height to foramen magnum dorsoventral height ratio' /  1.0_or_greater less_than_1.0,
		7 'Occipital condyle, dorsoventral height to com- bined occipital condyle + basal tubera dorsoven- tral height ratio' /  less_than_0.6 0.6_or_greater,
		8 'Basal tubera, mediolateral width to occipital condyle mediolateral width' /  less_than_1.5 1.5_or_greater,
		9 'Basipterygoid processes, length to basal diam- eter ratio' /  less_than_3.0 3.0_or_greater,
		10 'Surangular, dorsoventral height to maximum dorsoventral height of angular ratio' /  2.0_or_greater less_than_2.0,
		11 'Tooth crowns, slenderness index values (apicoba- sal length of the tooth crown divided by its maximum mesiodistal width)' /  less_than_2.0 '2.0 to <4.0' 4.0_or_greater,
		12 'Maxillary teeth, number' /  17_or_more fewer_than_17,
		13 'Dentary teeth, number' /  greater_than_15 15_or_fewer,
		14 'Cervical vertebrae, number' /  13_or_fewer '14-15' more_than_15,
		15 'Cervical centra, highest average elongation index value [aEI; centrum anteroposterior length (excluding articular ball) divided by the mean average value of the posterior articular surface mediolateral width and dorsoventral height] of' /  less_than_3.0 'between 3.0 and <4.0' greater_than_4.0,
		16 'Anterior cervical centra, posterior articular face dorsoventral height to mediolateral width ratio' /  greater_than_1.0 less_than_1.0,
		17 'Middle-posterior cervical centra, posterior articular face dorsoventral height to medi- olateral width ratio' /  1.0_or_less greater_than_1.0,
		18 'Posterior cervical neural arch to centrum dors- oventral height ratio, measured on anterior face of vertebra (arch height measured from dorsal surface of centrum to base of prezygapophyses)' /  0.5_or_greater less_than_0.5,
		19 'Posterior-most cervical and anterior-most dorsal neural spines, dorsoventral height divided by posterior centrum height' /  1.0_or_greater less_than_1.0,
		20 Dorsal_vertebrae /  13_or_more 12_or_fewer,
		21 'Anterior dorsal centra, posterior articular face mediolateral width to dorsoventral height ratio' /  less_than_1.3 1.3_or_greater,
		22 'Middle-posterior dorsal centra, posterior articu- lar face mediolateral width to dorsoventral height ratio' /  less_than_1.0 1.0_or_greater,
		23 'Posterior dorsal neural spines, dorsoventral height divided by posterior centrum dorsoventral height' /  1.0_or_greater less_than_1.0,
		24 'Sacral vertebrae, number' /  five_or_fewer six_or_more,
		25 'Anterior caudal centra, mediolateral width to dorsoventral height (excluding chevron facets) of anterior surface ratio' /  less_than_1.0 1.0_or_greater,
		26 'Anteriormost caudal centra, lowest aEI [centrum anteroposterior length (excluding articular ball) divided by the mean average value of the ante- rior surface mediolateral width and dorsoven- tral height] value of' /  less_than_0.6 0.6_or_greater,
		27 'Anterior caudal centra, anteroposterior length of posterior condylar ball to mean average radius [(mediolateral width + dorsoventral height) divided by 4] of anterior articular surface of centrum ratio' /  'zero (posterior articular surface of centrum is flat or concave)' 'less than or equal to 0.3 (posterior articular surface of centrum is mildly convex)' 'greater than 0.3 (posterior articular surface of centrum is strongly convex)' 'greater than 0.6 (posterior articular surface of centrum is very strongly convex)',
		28 'Middle caudal centra, mediolateral width to dorsoventral height (excluding chevron facets) of anterior surface ratio' /  less_than_1.0 1.0_or_greater,
		29 'Middle caudal centra, aEI [centrum anteropos- terior length (excluding articular ball) divided by the mean average value of the anterior surface mediolateral width and dorsoventral height (excluding chevron facets)] value' /  less_than_1.4 1.4_or_greater,
		30 'Posterior caudal centra, mediolateral width to dorsoventral height (excluding chevron facets) of anterior surface ratio' /  less_than_1.2 1.2_or_greater,
		31 'Posterior caudal centra, aEI [centrum anteropos- terior length (excluding articular ball) divided by the mean average value of the anterior surface mediolateral width and dorsoventral height (excluding chevron facets)] value' /  less_than_1.7 1.7_or_higher,
		32 'Anterior-most caudal neural spines, dorsoventral height divided by centrum height' /  1.2_or_greater less_than_1.2,
		33 'Anterior caudal neural spines, mediolateral width to anteroposterior length ratio at base of spine (dorsal to zygapophyses)' /  less_than_1.0 1.0_or_greater,
		34 'Anterior caudal neural spines, maximum mediolateral width to minimum mediolateral width ratio' /  less_than_2.0 '2.0 or greater (spines expand dorsally, forming ?club?- or ?mace?-shaped spinous processes)',
		35 'Anterior chevrons (excluding first chevron), dorsoventral height of haemal canal divided by total chevron height' /  less_than_0.40 0.40_or_greater,
		36 'Scapular acromion process, dorsoventral height to minimum dorsoventral height of scapular blade ratio' /  less_than_3.0 3.0_or_greater,
		37 'Scapular blade, maximum (measured at or close to distal end) to minimum dorsoventral height ratio' /  2.0_or_greater less_than_2.0,
		38 'Coracoid, anteroposterior length to dorsoventral height of scapular articulation ratio' /  1.0_or_greater less_than_1.0,
		39 'Sternal plate, maximum length divided by humerus proximodistal length' /  less_than_0.65 0.65_or_greater,
		40 Humerus_to_femur_proximodistal_length_ratio /  0.7_or_less '>0.7 to <0.8' '0.8 to <0.9' '0.9-0.95' '>0.95',
		41 'Humerus, maximum mediolateral width of proxi- mal end divided by proximodistal length' /  0.4_or_greater less_than_0.4,
		42 'Humerus, minimum mediolateral width divided by proximodistal length' /  0.15_or_greater less_than_0.15,
		43 'Humerus shaft eccentricity, mediolateral to anteroposterior width ratio at midshaft' /  'greater than 1.5 (usually close to 1.8)' '1.5 or lower (usually close to 1.3)',
		44 Radius_to_humerus_proximodistal_length_ratio /  0.65_or_greater less_than_0.65,
		45 'Radius, maximum diameter of the proximal end divided by proximodistal length' /  less_than_0.3 0.3_or_greater,
		46 'Radius, mediolateral width of proximal to distal end ratio' /  1.0_or_greater less_than_1.0,
		47 'Radius, distal end mediolateral width to mid- shaft mediolateral width ratio' /  less_than_2.0 2.0_or_greater,
		48 'Radius, distal end mediolateral to anteroposte- rior width ratio' /  1.5_or_greater less_than_1.5,
		49 'Radius, distal condyle orientation' /  perpendicular_or_bevelled_less_than_20�_to_long_axis_of_shaft bevelled_at_least_20�_to_long_axis_of_shaft,
		50 'Ulna, ratio of maximum mediolateral width of proximal end to ulna length' /  'gracile, ratio is less than 0.4' 'stout, ratio is 0.4 or greater',
		51 'Ulna, ratio of mediolateral width of proximal end (equivalent to anteromedial arm) to anteroposterior width of proximal end (equivalent to anterolateral arm)' /  less_than_1.4 '1.4 to <2.0' 2.0_or_greater,
		52 'Metacarpals, longest metacarpal to radius proxi- modistal length ratio' /  less_than_0.40 0.40_or_greater,
		53 'Metacarpals, metacarpal I proximal end dorsov- entral height to mediolateral width ratio' /  less_than_1.8 1.8_or_greater,
		54 'Metacarpals, metacarpal I to metacarpal II or III proximodistal length ratio' /  less_than_1.0 1.0_or_greater,
		55 'Metacarpals, metacarpal I to metacarpal IV proximodistal length ratio' /  less_than_1.0 1.0_or_greater,
		56 Manual_ungual_on_digit_I_to_metacarpal_I_proximodistal_length_ratio /  0.5_or_greater less_than_0.5,
		57 'Ilium, pubic peduncle (measured at the articular surface), anteroposterior to mediolateral width ratio' /  greater_than_0.5 0.5_or_less,
		58 'Pubis, iliac articular surface, anteroposterior to mediolateral width ratio' /  less_than_2.0 2.0_or_greater,
		59 'Pubis, dorsoventral height of ischial articulation of the pubis divided by pubis proximodistal length is' /  0.4_or_greater less_than_0.4,
		60 Ischium_to_pubis_proximodistal_length_ratio /  greater_than_0.8 0.80_or_less,
		61 'Ischium, ratio of anteroposterior length of proximal plate to ischium proximodistal length' /  greater_than_0.25 0.25_or_less,
		62 'Ischium, ratio of anteroposterior length of iliac peduncle to anteroposterior length of proximal plate' /  'less than 0.7 (large ischial contribution to acetabulum)' '0.7 or greater (small ischial contribution to acetabulum)',
		63 'Ischium, ratio of dorsoventral width across the distal shaft (mediolateral in taxa with fully copla- nar shafts) to ischium proximodistal length' /  0.2_or_greater less_than_0.2,
		64 'Ischium, ratio of dorsoventral width of distal end of shaft to minimum shaft dorsoventral width (both dimensions are mediolateral in taxa with fully coplanar shafts)' /  1.5_or_greater less_than_1.5,
		65 'Femur shaft eccentricity, mediolateral width to anteroposterior width ratio at midshaft' /  less_than_1.85 1.85_or_greater,
		66 'Femoral distal condyles, tibial to fibular condy- lar anteroposterior length ratio' /  less_than_1.2 1.2_or_greater,
		67 'Tibia, distal end mediolateral width to long axis of a cross-section horizontally through the mid- shaft ratio' /  2.0_or_greater less_than_2.0,
		68 'Tibia, distal end, mediolateral to anteroposterior width ratio' /  1.5_or_greater less_than_1.5,
		69 'Fibula, mediolateral width of distal end to medi- olateral width at midshaft ratio' /  2.0_or_greater less_than_2.0,
		70 'Astragalus, mediolateral width to maximum proximodistal height ratio' /  1.8_or_greater less_than_1.8,
		71 'Astragalus, mediolateral width to maximum anteroposterior length ratio' /  1.5_or_greater less_than_1.5,
		72 'Metatarsals, metatarsal I to metatarsal V proxi- modistal length ratio' /  less_than_1.0 1.0_or_greater,
		73 'Metatarsals, metatarsal III to tibia proximodis- tal length ratio' /  less_than_0.25 0.25_or_greater,
		74 'Metatarsals, metatarsal V proximal end to distal end maximum mediolateral width ratio' /  1.6_or_greater less_than_1.6,
		75 'Premaxilla, posterolateral processes and lateral processes of maxilla' /  without_midline_contact 'with midline contact forming marked narial depression, subnarial foramen not visible laterally',
		76 'Premaxillary anterior margin, shape' /  with_step without_step,
		77 'Premaxilla?maxilla sutural contact, shape in lateral view' /  straight sinuous,
		78 'Maxillary ascending process, medial plate-like projections' /  do_not_contact_each_other_on_the_midline contact_each_other_on_the_midline,
		79 'Maxilla, preantorbital fenestra' /  absent present,
		80 'Lacrimal, anterior process' /  absent present,
		81 Jugal?quadratojugal_contact /  articulation_point_includes_the_posterior_margin_of_jugal 'pos- terior margin of jugal excluded from articulation and only the ventral margin of the jugal con- tributes to articulation',
		82 'Prefrontal, shape of posterior end in dorsal view' /  'acute, with a subtriangular outline' 'broadly rounded or "square"',
		83 'Frontal, medial convexity in dorsal view' /  absent present,
		84 'Frontal, position of parietal suture relative to supratemporal fenestra' /  close_to_the_anterior_margin_of_the_fenestra at_approximately_the_center_of_the_fenestra_or_more_posteriorly,
		85 'Parietal, contribution to post-temporal fenestra' /  present absent,
		86 'Supratemporal fenestra, lateral exposure' /  'visible laterally, temporal bar shifted ventrally' 'not visible laterally, obscured by temporal bar',
		87 'Postorbital, ventral process' /  'anteroposterior and mediolateral diameters equal, or mediolaterally compressed' anteroposteriorly_compressed,
		88 'Infratemporal (or laterotemporal) fenestra, ante- rior extension' /  reaching_midpoint_of_orbit reaching_or_surpassing_anterior_margin_of_orbit,
		89 Squamosal?quadratojugal_contact /  present absent,
		90 'Quadratojugal, anterior ramus, ventral triangu- lar projection (close to the anterior tip)' /  absent present,
		91 'Quadrate, excavation in the posterior surface' /  absent_or_shallow deep,
		92 'Quadrate fossa, orientation' /  posterior posterolateral,
		93 'Palatobasal contact for basipterygoid articula- tion has a dorsomedially orientated ?hook?- or ?finger?-like projection, which curves round to clasp the end of the basipterygoid process' /  present absent,
		94 'Palatine, dorsomedial blade (that articulates with maxilla), lateral margin' /  curved straight,
		95 'Vomer, anterior articulation with' /  maxilla premaxilla,
		96 'Paroccipital process, ventral non-articular process' /  absent present,
		97 'Basal tubera, degree of divergence' /  'no divergence, or restricted to ventral half of basal tubera' 'extends into dorsal half of basal tubera, usually fully divergent',
		98 'Basioccipital, foramen or pit on the posterior surface of the basal tubera' /  absent present,
		99 'Basioccipital, foramen/foramina between basal tubera and basipterygoid processes' /  present absent,
		100 'Basal tubera, posterior surface bordered laterally and ventrally by a raised, thickened lip' /  absent present,
		101 'Basipterygoid processes, shape in cross-section' /  elliptical_or_subtriangular subcircular,
		102 External_mandibular_fenestra /  present absent,
		103 'Dentary, posteroventral process, shape' /  single forked,
		104 Tooth_rows /  restricted_anterior_to_orbit restricted_anterior_to_antorbital_fenestra restricted_anterior_to_external_naris restricted_anterior_to_subnarial_foramen,
		105 'Teeth, occlusal (wear) pattern' /  'interlocking, V-shaped facets' 'high-angled planar facets' 'low-angled planar facets',
		106 'Tooth crowns, orientation' /  'aligned anterolin- gually, tooth crowns overlap' 'aligned along jaw axis, crowns do not overlap',
		107 'Tooth crowns in upper and lower tooth rows, rela- tive diameters' /  subequal 'lower crowns smal- ler than upper crowns',
		108 'Tooth crowns, shape in labial view' /  'spatulate or ?spoon?-like (i.e. constricted at the base relative to midheight of the crown)' 'parallel-sided (i.e. little expansion above the root)',
		109 'Tooth crowns, cross-sectional shape at mid- crown' /  'D-shaped' cylindrical,
		110 'Tooth crowns, lingual surface' /  concave_or_flat convex,
		111 'Tooth crowns, apicobasally orientated lingual ridge' /  present absent,
		112 'Tooth crowns, distinct mesial and distal carinae (labiolingually thinner than the rest of the tooth crown) along the full crown length' /  absent present,
		113 'Tooth serrations/denticles' /  present absent,
		114 'Maxillary teeth, shape' /  straight_along_axis 'twisted axially through an arc of 30-45�',
		115 'Cervical and anterior-most dorsal vertebrae, internal tissue structure' /  solid camerate camellate,
		116 'Atlantal intercentrum, occipital facet shape' /  'rec- tangular in lateral view, length of dorsal aspect subequal to that of ventral aspect' 'expanded anteroventrally in lateral view, anteroposterior length of dorsal aspect shorter than that of ventral aspect, producing an anteroventral lip',
		117 'Cervical axis, midline ventral keel' /  absent present,
		118 'Postaxial cervical centra, anterior half of ventral surfaces are' /  flat_or_mildly_convex_mediolaterally concave_mediolaterally,
		119 'Postaxial cervical centra, posterior half of ventral surfaces are' /  flat_or_mildly_convex_mediolaterally concave_mediolaterally,
		120 'Postaxial cervical centra, ventral midline keel' /  present absent,
		121 'Postaxial cervical centra, parapophyses dorsally excavated' /  absent present,
		122 'Postaxial cervical centra, lateral surfaces' /  lack_an_excavation_or_have_a_shallow_fossa possess_a_deep_foramen_that_is_not_divided_into_portions_by_accessory_laminae have_a_deep_foramen_that_is_divided_into_separate_portions_by_one_prominent_and_occasionally_several_smaller_accessory_laminae,
		123 'Middle cervical centra, lateral pneumatic fossa/ foramen extends almost to the posterior end of the centrum, leaving only a thin strip of bone' /  absent present,
		124 'Middle-posterior cervical centra, parapophyses, dorsal surfaces' /  'face dorsally or slightly dorso- laterally' 'deflected to face strongly dorsola- terally, such that the cervical ribs are displaced ventrally at least the same height as the centrum',
		125 'Middle-posterior cervical centra, parapophyses' /  'restricted to anterior half of centrum (excluding condylar ball)' 'elongate, extending more than half of the centrum length (excluding condylar ball)',
		126 'Cervical neural arches, ?pre-epipophyses? pre- sent on prezygapophyses' /  absent present,
		127 'Cervical neural arches, epipophyses present on postzygapophyses' /  absent present,
		128 'Cervical neural arches (post-Cv3), epipophyses' /  'extend beyond the poste- rior margin of the postzygapophyses (usually as prongs)' do_not_extend_beyond_the_posterior_margin_of_the_postzygapophyses,
		129 'Cervical neural arches, epipophyseal? prezygapophyseal lamina (EPRL)' /  absent present,
		130 'Middle-posterior cervical neural arches, centro- prezygapophyseal lamina' /  single bifurcates_into_medial_and_lateral_branches_that_both_contact_the_prezygapophysis,
		131 'Middle-posterior cervical neural arches, intrap- ostzygapophyseal lamina projects beyond the posterior margin of the neural arch [including the centropostzygapophyseal laminae (CPOL)], forming a prominent subrectangular projection in lateral view' /  absent present,
		132 Postaxial_cervical_and_anterior_dorsal_neural_spines /  unbifurcated bifurcated,
		133 'Cervical bifurcated neural spines (excluding the posterior-most cervical vertebrae), median pro- cess at base of ?notch?' /  absent present,
		134 'Middle cervical neural spines, abrupt increase in height (height approximately doubled), following low anterior cervical neural spines (occurs around Cv6?8)' /  absent present,
		135 'Middle cervical neural spines, dorsal surface with mediolaterally orientated midline ridge flanked by small fossae at its anterior and pos- terior ends' /  absent present,
		136 'Posterior-most cervical and anterior dorsal neural arches, spinodiapophyseal lamina (SPDL)' /  single_structure divided_into_anterior_and_posterior_spinodiapophyseal_laminae,
		137 'Posterior-most cervical and anterior dorsal unbi- furcated neural spines, prespinal lamina' /  absent present,
		138 'Posterior-most cervical and anterior dorsal bifurcated neural spines, ?trifid? with median tubercle at least as tall as metapophyses' /  absent present,
		139 'Cervical ribs, longest shafts are' /  'elongate and form over-lapping bundles' short_and_do_not_project_far_beyond_the_end_of_the_centrum_to_which_they_attach,
		140 'Cervical ribs, longest shafts extend beneath' /  fewer_than_three_vertebrae three_vertebrae_or_more,
		141 'Middle-posterior dorsal vertebrae, internal tissue texture' /  solid camerate camellate,
		142 ' Middle?posterior dorsal centra, ventral keel' /  absent present,
		143 'Dorsal centra, lateral pneumatic foramen' /  absent present,
		144 'Dorsal centra, lateral pneumatic foramina are' /  shallow_fossae_or_excavations_that_do_not_ramify_throughout_the_centrum 'deep excavations that ramify throughout the centrum and into the base of the neural arch, often leaving only a thin septum on the midline of the centrum',
		145 'Dorsal centra, lateral pneumatic foramina' /  have_margins_that_are_flush_with_the_lateral_surface_of_the_centrum are_set_within_a_lateral_fossa_on_the_lateral_surface_of_the_centrum,
		146 'Anterior dorsal centra, lateral pneumatic foramina have' /  rounded_posterior_margins acute_posterior_margins,
		147 'Middle-posterior dorsal centra, anterior articular face shape' /  flat_or_concave 'mildly convex, with degree of convexity notably reducing along the dorsal sequence' 'strongly convex, with degree of convexity approximately consistent along the dorsal sequence',
		148 'Middle-posterior dorsal neural arches, posterior centroparapophyseal lamina' /  absent present_as_a_single_lamina two_parallel_laminae,
		149 'Middle-posterior dorsal neural arches, hyposphene?hypantrum system' /  present absent,
		150 'Middle-posterior dorsal neural arches, hyposphene shape' /  'narrow, ventral end subequal to or only slightly wider than dorsal tip' 'wide, triangular shape, with ventral end at least twice width of dorsal tip',
		151 'Middle-posterior dorsal neural arches, posterior centrodiapophyseal lamina (PCDL)' /  has_an_unexpanded_ventral_tip 'expands and bifur- cates towards its ventral tip',
		152 'Middle-posterior dorsal neural arches, PODL' /  present absent,
		153 Anterior_dorsal_diapophyses_are /  'directed later- ally or slightly upwards' 'directed strongly dorsolaterally at approximately 45� to the hori- zontal',
		154 'Anterior-middle dorsal diapophyses' /  short_and_dorsoventrally_tall elongate_and_dorsoventrally_narrow,
		155 'Middle-posterior dorsal diapophyses are' /  'directed strongly dorsolaterally at approxi- mately 45� to the horizontal' 'directed later- ally or slightly upwards',
		156 'Middle-posterior dorsal diapophyses, distal end' /  curves_smoothly_into_the_remaining_dorsal_surface_of_the_process 'is set off from the remaining dorsal surface by a lip, forming a distinct area',
		157 'Posterior-most dorsal diapophyses lie' /  posterior_or_posterodorsal_to_the_parapophysis vertically_above_the_parapophysis,
		158 'Dorsal neural spines, height' /  'anterior dorsal neural spines subequal to or dorsoventrally shor- ter than posterior dorsal neural spines' 'ante- rior dorsal neural spines dorsoventrally taller than posterior dorsal neural spines',
		159 'Dorsal neural spines, anteroposterior width' /  'approximately constant along the height of the spine, with subparallel anterior and posterior margins' 'narrows dorsally to form a trian- gular shape in lateral view, with the base approximately twice the width of the dorsal tip',
		160 'Anterior dorsal neural spines, orientation of anterior margin in lateral view' /  inclined_anterior_or_vertical posterodorsally_inclined,
		161 Middle_dorsal_neural_spines /  unbifurcated 'bifurcated (dorsal surface excavated trans- versely)',
		162 'Middle-posterior dorsal neural spines' /  tapering_or_not_flaring_distally 'flared distally with triangular aliform processes projecting laterally from the top [formed primarily from the expan- sion of the spinopostzygapophyseal laminae (SPOLs)]',
		163 'Middle-posterior dorsal neural spines, with triangular aliform processes' /  weakly_developed_aliform_processes strongly_developed_triangular_aliform_processes_so_that_the_lateral_tips_of_these_processes_extend_further_laterally_than_thepostzygapophyses,
		164 'Middle-posterior dorsal neural spines, orientation' /  vertical_or_slightly_posterodorsal 'strongly posterodorsal, oriented at 45� to the horizontal or greater',
		165 'Middle-posterior dorsal neural spines, SPOL shape' /  single divided_into_medial_and_lateral_branches,
		166 'Middle-posterior dorsal neural spines, SPDL' /  absent_or_restricted_to_posterior_dorsals present_on_middle_and_posterior_dorsals,
		167 'Middle-posterior dorsal neural spines, prespinal and postspinal laminae' /  'form mediolaterally wide surfaces, with little anterior relief, ?infill- ing? the prespinal and postspinal fossae' 'form distinct, mediolaterally narrow ridges or laminae along the midline of the prespinal and postspinal fossae',
		168 'Middle-posterior dorsal neural spines, midline prespinal lamina (forming distinct ridge) along proximal (lower) half of neural spine' /  present absent,
		169 'Middle-posterior dorsal neural spines, postspinal lamina (forming distinct ridge) along proxi- mal (lower) half of neural spine' /  present absent,
		170 'Thoracic (dorsal) ribs, pneumatized (with proximal pneumatocoels)' /  absent present,
		171 'Anterior thoracic ribs, cross-sectional shape' /  subcircular 'plank-like, anteroposterior breadth more than three times mediolateral breadth',
		172 'Sacral vertebrae, camellate internal tissue struc- ture' /  absent present,
		173 'Sacral centra, lateral pneumatic foramina or very deep depressions' /  absent present,
		174 'Sacral neural spines, dorsal portions of at least sacral vertebrae 1?4 fused, forming a dorsal ?platform?' /  absent present,
		175 'Caudal vertebrae, number' /  more_than_35 35_or_fewer,
		176 'Anterior-most caudal vertebrae, camellate inter- nal tissue structure' /  absent present,
		177 Anterior_caudal_centra_with_posterior_convexity /  'convex in anteriormost caudal vertebrae, changing to flat or concave in more distal anterior caudal vertebrae' convex_throughout_all_anterior_caudal_vertebrae_with_ribs,
		178 'Anterior caudal centra, lateral pneumatic fossae or foramina' /  absent present,
		179 'Anterior caudal centra, lateral pneumatic fossae or foramina' /  without_sharply_defined_margins with_sharply_defined_margins,
		180 'Anterior-middle caudal centra, small, shallow vascular foramina pierce the lateral and/or ventral surfaces' /  absent present,
		181 'Anterior caudal centra (excluding anteriormost caudal vertebrae), ventral longitudinal hollow' /  absent present,
		182 'Anterior caudal centra (excluding the anteriormost caudal vertebrae), distinct ventrolateral ridges, extending the full length of the centrum' /  absent present,
		183 'Middle caudal centra, anteroposteriorly elongate ridge situated at approximately two-thirds of the way up the lateral surface' /  absent present,
		184 'Middle-posterior caudal centra (at least some), posterior articular surface' /  flat_or_concave convex,
		185 'Middle-posterior caudal centra with convex posterior articular surface' /  condylar_convexity_merges_smoothly_into_the_lateral_surface_of_the_main_body_of_the_centrum 'distinct rim rings the condyle, separating it from the lateral surface of the main body of the centrum',
		186 'Distal caudal centra, biconvex' /  absent present,
		187 'Anterior caudal neural arches, hyposphenal ridge' /  present absent,
		188 'Anterior caudal neural arches, hyposphenal ridge shape' /  slender_ridge 'block-like hyposphene',
		189 'Anterior caudal neural arches, distinct prezygo- diapophyseal lamina' /  absent present,
		190 'Anterior caudal neural arches, sharp-lipped lateral coel (postzygapophyseal centrodiapophy- seal fossa of Wilson et al., 2011) bounded by PCDL (or caudal rib itself), CPOL, and PODL' /  absent present,
		191 'Anterior?middle caudal neural arches, prezyga- pophyses switch from projecting anterodorsally, anteriorly, and back to anterodorsally along the sequence' /  absent present,
		192 Middle_caudal_neural_arches /  situated_over_the_midpoint_of_the_centrum_with_approximately_subequal_amounts_of_the_centrum_exposed_at_either_end located_on_the_anterior_half_of_the_centrum,
		193 'Middle-posterior caudal neural arches, distance that prezygapophyses extend beyond the anterior margin of the centrum' /  'less than 20% of centrum length (excluding ball), short prezygapophyses' '20% or greater of centrum length (excluding ball), elongate prezygapophyses',
		194 'Anterior-most caudal neural spines, sharp- lipped lateral coel [spinodiapophyseal fossa (SDF) of Wilson et al. 2011] bounded by spinop- rezygapophyseal lamina (SPRL), SPOL, and PODL' /  absent present,
		195 'Anterior caudal neural spines, project' /  posterodorsally 'dorsally (sometimes with a subtle anterior deflection)' 'anterodorsally, such that the anterodorsal margin of the neural spine projects beyond the anterior margin of the centrum',
		196 'Anterior caudal neural spines, anterodorsal margin of neural spine' /  level_with_or_posterior_to_posterior_margin_of_postzygapophyses 'situated anterior to posterior margin of postzy- gapophyses (usually does not even approach postzygapophyses)',
		197 'Anterior caudal neural spines, prespinal and postspinal lamina' /  'absent or form mediolater- ally wide surfaces, with little anterior relief, ?infilling? the prespinal and postspinal fossae' 'form distinct, mediolaterally narrow ridges or laminae along the midline of the prespinal and postspinal fossae',
		198 'Anterior caudal neural spines, spinoprezygapophyseal lamina (SPRL)?spinopostzygapophyseal lamina (SPOL) contact' /  absent 'present, forming a prominent lateral lamina on the neural spine',
		199 'Middle caudal neural spines, in lateral view, widen anteroposteriorly (approximately doubling) from their base to their summit' /  absent present,
		200 'Middle caudal neural spines, extend posteriorly to the midpoint (or beyond) of the proceeding caudal centrum' /  present 'absent (usually do not extend beyond the posterior margin of the centrum',
		201 Caudal_ribs /  'present beyond approximately Cd10 (usually at least up to approximately Cd15)' 'only present through to approxi- mately Cd10',
		202 'First caudal rib (transverse process), with promi- nent ventral bulge' /  absent present,
		203 'First caudal rib, expands anteroposteriorly towards its distal end, forming an ?anchor? shape in dorsal view' /  absent present,
		204 'Anterior caudal ribs, shape in anterior view' /  'triangular, tapering distally' 'wing-like, with a dorsolaterally orientated dorsal margin',
		205 Anterior_caudal_ribs /  curve_strongly_anterolaterally mainly_laterally curve_strongly_posterolaterally,
		206 Anterior_caudal_ribs /  'do not extend beyond posterior end of centrum (excluding posterior ball)' 'extend beyond posterior end of centrum (excluding posterior ball)',
		207 'First chevron, morphology' /  'Y-shaped and does not differ notably from subsequent chevrons' 'anteroposteriorly flattened and V-shaped, with dorsoventrally reduced distal blade',
		208 'Anterior chevrons, proximal ends' /  open_dorsally bridged_dorsally_by_a_bar_of_bone,
		209 'Anterior?middle chevrons, lateral bulges close to distal ends of chevron blades' /  absent present,
		210 'Middle-posterior chevrons, with anterior expan- sion of distal blade' /  present absent,
		211 'Middle-posterior chevrons, with posterior expan- sion of distal blade (excluding the natural posteroventral curvature of many chevrons)' /  present absent,
		212 'Scapular acromion (proximal plate), area situ- ated posterior to the acromial ridge' /  flat_or_convex forms_a_separate_excavated_area,
		213 'Scapular glenoid surface, orientation' /  'faces anteroventrally and/or slightly laterally' deflected_to_face_anteroventrally_and_medially,
		214 'Scapula, posterior margin of the dorsal part of the acromion' /  'straight and orientated verti- cally, or sloping to face posterodorsally' 'concave, posterodorsal corner of acromion over- hangs the dorsal surface of the scapular blade',
		215 'Scapular acromion, subtriangular process at posteroventral corner' /  absent present,
		216 'Scapular blade, subtriangular process at anter- oventral corner' /  absent present,
		217 'Scapular blade, cross-sectional shape at base' /  rectangular 'D-shaped (lateral surface is strongly convex dorsoventrally and medial surface flat)',
		218 'Coracoid, anterior and dorsal margins in lateral view' /  'merge smoothly into each other, giving a rounded profile' 'meet each other at an abrupt angle, making the coracoid quadrangular in outline',
		219 'Coracoid, dorsal margin in lateral view' /  'lies below the level of the scapular acromion plate (separated from the latter by a V-shaped notch)' reaches_or_surpasses_the_level_of_the_dorsal_margin_of_the_scapular_acromion_plate,
		220 'Coracoid, ventral margin in lateral view forms a notch anterior to the glenoid, resulting in an ?infraglenoid lip? anterior to the notch' /  absent present,
		221 'Sternal plate, shape in dorsal view' /  subcircular_or_oval 'triangular (created by an acute ante- rolateral projection)' elliptical_with_a_mildly_or_strongly_concave_lateral_margin,
		222 'Sternal plate, prominent posterolateral expan- sion produces a ?kidney?-shaped profile in dorsal view' /  absent present,
		223 'Humeral proximolateral corner, shape' /  'rounded, surfaces merge smoothly into each other to produce a transversely rounded proximal end, with the proximal-most point of the lateral margin at a lower level than the remaining lateral half of the proximal surface' 'square, surfaces meet each other at an abrupt angle to produce a ?squared? proximal end in anterior view, with the proximal-most point of the lateral margin level with the remaining lateral half of the proximal surface',
		224 'Humerus, shape of lateral margin of diaphysis (approximately the middle third of the humerus) in anterior view' /  concave straight,
		225 'Humeral deltopectoral crest, projection' /  anteriorly_or_anterolaterally 'anteromedially, extending across the anterior face of the humerus',
		226 'Humerus, strong bulge or tuberosity (site for M. latissimus dorsi) close to the lateral margin of the posterior surface, at approximately the level of the distal tip of the deltopectoral crest' /  absent present,
		227 'Humerus, anterior surface of distal lateral condyle' /  'divided by a notch, forming two ridges' undivided,
		228 'Humerus, distal-most part of the posterior surface (supracondylar fossa) is' /  'flat or shal- lowly concave' deeply_concave_between_prominent_lateral_and_medial_vertical_condylar_ridges,
		229 'Humeral distal condyles, articular surface' /  flat_anteroposteriorly_and_restricted_to_distal_portion_of_humerus 'anteroposteriorly convex so that it curves up onto the anterior and pos- terior faces of the humerus',
		230 'Humeral distal articular surface, condyles' /  undivided divided,
		231 ' Radius, strong twist in axis, such that the long axes of the proximal and distal ends are not oriented in the same plane' /  absent present,
		232 'Radius, well-developed interosseous ridge that extends along most of the radius length (at least along the distal two-thirds)' /  absent present,
		233 'Ulnar olecranon process, development' /  'absent or only rudimentary, i.e., projecting just above the proximal articulation' 'prominent, projecting well above proximal articulation',
		234 'Ulna, articular surface of anteromedial process is' /  flat concave_along_its_length,
		235 'Ulna, orientation of anteromedial process' /  flat_or_sloping_downwards_less_than_40� sloping_downwards_at_an_angle_of_at_least_40�_to_the_horizontal,
		236 'Ulna, distal end' /  prominently_expanded_posteriorly unexpanded,
		237 'Carpal bones, number' /  three_or_more fewer_than_three,
		238 Carpal_bones /  at_least_one_carpa_present absent,
		239 'Metacarpals, distal articular surfaces' /  'extend onto dorsal/anterior surface of metacarpal' 'restricted to distal surface (except sometimes in metacarpal IV)',
		240 'Metacarpals, metacarpal I distal end medi- olateral axis orientation' /  'approximately perpen- dicular (or only gently bevelled) to long axis of shaft' 'bevelled approximately 20� proximo- distally with respect to axis of shaft',
		241 'Metacarpals, metacarpal IV has a prominent proximolateral projection that wraps around the dorsal (anterior) face of metacarpal V (metacar- pal IV often forms a chevron shape in proximal end view)' /  absent present,
		242 Manual_digits /  possess_at_least_some_phalanges have_lost_the_phalanges,
		243 'Manual phalanx I.1, shape in dorsal view' /  rectangular 'wedge-shaped',
		244 'Ilium, preacetabular process in dorsal view' /  projects_anteriorly projects_anterolaterally,
		245 'Ilium, preacetabular process orientation' /  lies_in_approximately_vertical_plane turns_laterally_towards_its_ventral_tip_to_form_a_horizontal_portion,
		246 'Ilium, preacetabular process shape' /  'dorsoven- trally tapers anteriorly to a point' 'semicir- cular, or rounded outline, such that it does not continue to taper along its anterior-most portion',
		247 'Ilium, preacetabular process, bulge or ?kink? on ventral margin' /  absent present,
		248 'Ilium, highest point on the dorsal margin' /  occurs_level_with_or_posterior_to_the_anterior_margin_of_the_base_of_the_pubic_process occurs_anterior_to_the_anterior_margin_of_the_base_of_the_pubic_process,
		249 'Ilium, pneumatized' /  absent present,
		250 'Pubis, obturator foramen, in lateral view is' /  subcircular 'oval or elliptical, with long axis orientated in same plane as long axis of pubis',
		251 'Pubis, anterior margin of distal end strongly concave in lateral view, such that the distal end forms a prominent, anteriorly expanded boot' /  absent present,
		252 'Ischium, acetabular margin, in lateral view' /  flat_or_mildly_concave 'strongly concave, such that the pubic articular surface forms an anterodorsal projection',
		253 'Ischium, symphysis between the ischia' /  'termi- nates at the base of the proximal plates (emar- ginate distal to pubic articulation)' 'extends along the ventral edges of the proximal plates as well as the distal shafts, so that there is no V-shaped gap between the anterior ends of the ischia in dorsal view (no emargination distal to pubic articulation)',
		254 'Ischium, long axis of shaft, if projected upwards/proximally' /  'passes through the lower part of the acetabular margin or the upper part of the pubic articular surface (i.e. it is approximately 60� to the horizontal in lateral view)' 'passes through the upper part of the acetabular margin or even approaches the rim of the iliac articulation (i.e. the shaft is at approximately 80� to the horizontal)' 'passes through the lower part of the pubic articular surface (i.e. it is approximately horizontally oriented), such that the posterior margin of the iliac peduncle and the dorsal margin of the shaft form a right angle in lateral view',
		255 'Femur, proximolateral margin, above the lateral bulge' /  level_with_or_lateral_to_the_lateral_margin_of_the_distal_half_of_the_shaft medial_to_the_lateral_margin_of_the_distal_half_of_the_shaft,
		256 'Femur, anteroposterior thickness of lateral margin of proximal third' /  relatively_constant_with_main_body_of_femur 'narrows to form a flange-like trochanteric shelf, forming a medi- ally bounding vertical ridge along the posterior surface',
		257 'Femur, proximodistally elongate midline ridge (linea intermuscularis cranialis) on anterior face, extending along most of shaft length' /  absent present,
		258 'Femur, fourth trochanter' /  not_visible_in_anterior_view visible_in_anterior_view,
		259 'Femoral distal condyles, orientation relative to long axis of femoral shaft' /  'bevelled dorsolater- ally approximately 10� (tibial condyle extends further distally than fibular condyle)' 'per- pendicular (tibial and fibular condyles extend approximately the same distance distally)' 'bevelled dorsomedially approximately 10� (fibular condyle extends further distally than tibial condyle)',
		260 'Tibia, cnemial crest projects' /  laterally anteriorly_or_anterolaterally,
		261 'Tibia, lateral edge of proximal end forms a pinched out projection, posterior to cnemial crest (the ?second cnemial crest? of Bonaparte et al., 2000)' /  present absent,
		262 'Fibula, proximal end with anteromedially directed crest extending into a notch behind the cnemial crest of the tibia' /  absent present,
		263 'Fibula, lateral muscle scar is' /  oval_in_outline 'formed from two vertically elongate, parallel ridges',
		264 'Fibula, shaft in lateral view' /  straight sigmoidal,
		265 'Astragalus, in dorsal (or proximal) view' /  'rectan- gular, with anteroposterior lengths of medial and lateral margins subequal (or medial margin greater)' 'wedge-shaped, narrowing antero- posteriorly towards its medial end, such that it has a reduced anteromedial corner',
		266 'Astragalus, ascending process' /  'limited to anterior two-thirds of astragalus' 'extends beyond anterior two-thirds of astragalus (usually to the posterior margin)',
		267 'Astragalus, laterally directed ventral shelf underlies the distal end of the fibula' /  present absent,
		268 Astragalus /  'caps most, or all, of the distal end of the tibia' reduced_so_that_medial_edge_of_tibia_is_uncapped,
		269 'Astragalus, posterior margin bears a tongue- like projection posteromedial to the ascending process, which is separated from the latter by a groove' /  present absent,
		270 Calcaneum /  present absent,
		271 'Calcaneum, shape in proximal view' /  subcircular subrectangular,
		272 'Metatarsals, metatarsal I with a prominent ven- trolateral expansion along its distal half, such that the distal end expands further laterally than the proximal end' /  absent present,
		273 'Metatarsals, lateral margin of metatarsal II in proximal view' /  concave straight,
		274 'Metatarsals, metatarsal II distal articular surface extends up on to the dorsal surface (extending proximally approximately 25% of metatarsal length and most prominently along medial half)' /  absent present,
		275 'Metatarsals, medial surface of the proximal portion of metatarsal IV concave (for reception of metatarsal III)' /  absent present,
		276 'Metatarsals, distal end orientation of metatarsal IV' /  perpendicular_to_long_axis_of_bone bevelled_to_face_medially,
		277 Pedal_digit_IV /  has_at_least_three_phalanges has_two_phalanges_or_fewer,
		278 'Pedal unguals, tuberosity on the ventral margin, along distal half' /  absent present,
		279 Osteoderms /  absent present,
		280 'Humerus, strong bulge or tuberosity (site for M. scapulohumeralis anterior) on the lateral margin of the posterior surface (usually visible in anterior view), approximately level with the most prominently developed portion of the deltopectoral crest' /  'absent or weakly developed, and not visible in anterior view' 'present, forms a distinct lateral bulge that interrupts the line of the lateral humeral margin in anterior view',
		281 'Ulna, posterior process of proximal end' /  'weakly developed, so that the proximal profile of the ulna is ?V?-shaped (formed by the anteromedial and anterolateral processes)' 'strongly developed, so that the proximal profile of the ulna is ?T?- or ?Y?-shaped, and there is a deep fossa between the anteromedial and posterior processes, rivalling the radial fossa in depth',
		282 'Ulna, shape of the distal end' /  'comma-shaped, with tapering curved anterior process associated with an anteromedial fossa for reception of the radius' 'elliptical or oval in outline, with the anteromedial fossa strongly reduced or absent',
		283 'Radius, profile of proximal end' /  '?D?-shaped or elliptical' 'oval or subtriangular, with marked tapering towards the medial process',
		284 'Radius, ridge or flange on medial margin, near proximal end, for attachment of the M. biceps brachii and M. brachialis inferior' /  absent_or_very_weakly_developed 'present, projecting beyond the medial margin of the main radial shaft',
		285 'Radius, posterior margin of distal end' /  'lacks condylar-like processes and fossa' 'forms two low rounded processes (posteromedial and posterolateral), with a shallow fossa between them',
		286 'Snout, shape in dorsal view, Premaxillary-Maxillary Index (PMI)' /  60%_or_less '>60% to 75%' greater_than_75%,
		287 'Premaxilla, shape of ascending process in lateral view' /  convex 'concave, with a large dorsal projection' 'sub-rectilinear and directed posterodorsally',
		288 'Maxilla, anterior (dentigerous) portion of lateral surface excavated by dorsoventrally elongate, deep vascular groove' /  absent present,
		289 'Maxilla, foramen anterior to the preantorbital fenestra' /  absent present,
		290 'Maxilla, position of external opening of the preantorbital fenestra' /  lies_below_antorbital_fenestra 'lies anterior to antorbital fenstra, with the posterior margin of the preantorbital fenestra lying entirely anterior to the anterior margin of the antorbital fenestra',
		291 'Maxilla, preantorbital fenestra development' /  'weakly developed, shallow fossa (difficult to distinguish from posterior maxillary foramen)' 'deep, sharp-lipped fossa',
		292 'Maxilla, posterior extent of dorsal (ascending) process' /  'anterior to, or level with, posterior end of main body' extending_posterior_to_posterior_end_of_main_body,
		293 'Maxilla, ventral margin of jugal process' /  'reduced in dorsoventral height, such that the ventral margin is strongly emarginated relative to the remainder of the ventral margin of the maxilla' 'continuous with ventral margin of remainder of maxilla, or very gently emarginated',
		294 'Maxilla, contact with quadratojugal' /  'absent or small (i.e. no more than a point contact)' extensive,
		295 'Jugal, dorsal process' /  present absent,
		296 'Jugal, contact with ectopterygoid' /  present absent,
		297 'Frontal, anteroposterior length to transverse width ratio' /  1.0_or_greater 'less than 1.0 and >0.5' 0.5_or_less,
		298 'Frontal, lateral margin' /  'expands posteriorly, orbital margin concave in dorsal view' 'unexpanded posteriorly, orbital margin straight or convex in dorsal view',
		299 'Frontal, contribution to margin of supratemporal fenestra' /  present 'absent, frontal excluded from anterior margin of fenestra by a postorbital-parietal contact',
		300 'External nares, position' /  'retracted to level of orbit, facing laterally' 'retracted to position between orbits, facing dorsally or dorsolaterally',
		301 'Lateral temporal fenestra, shape in lateral view' /  'taller than wide anteroposteriorly and subtriangular (anteroposteriorly broader ventral margin and narrower dorsal apex)' 'linear, slit-like, crescentic (longer anteroposteriorly than high dorsoventrally)',
		302 'Postorbital, posterior (squamosal) process' /  present_as_a_distinct_process absent,
		303 'Parietal, relative height of suture with frontal' /  lies_level_with_or_above_the_dorsal_surfaces_of_the_frontals_and_parietals 'lies below the dorsal surfaces of the parietals and frontals (i.e. in a deep transverse trough)',
		304 'Parietal, elevation of anterior margin creates a step-like curving crest transversely, where the parietal meets the frontal' /  absent present,
		305 'Pterygoid, morphology' /  robust_element 'plate-like, with its three processes coplanar',
		306 'Pterygoid, sutural contact with ectopterygoid' /  'anteroposteriorly elongate, along the medial or lateral surface' 'anteroposteriorly short, restricted to the anterior tip of the pterygoid',
		307 'Pterygoid, palatobasal contact for basipterygoid articulation with a convex, rocker-like articular surface' /  absent present,
		308 'Supraoccipital, longitudinal groove along posterodorsal surface' /  absent 'present (i.e. sagittal crest divided into two subparallel parasagittal crests with central groove)',
		309 'Supraoccipital-exoccipital-opisthotic, paired facets for articulation with the proatlas' /  absent present,
		310 'Parasphenoid rostrum, cross-sectional shape' /  triangular 'transversely thin, sheet-like',
		311 'Basipterygoid processes, shape' /  widely_diverging_at_30�_or_more narrowly_diverging_at_less_than_30�,
		312 'Basipterygoid processes, orientation in lateral view' /  'directed 80� or more to skull roof (normally perpendicular)' 'angled less than 80� to skull roof (anteroventrally directed)',
		313 'Basioccipital, orientation of occipital condyle relative to the horizontal plane (in lateral view with supraoccipital held in a vertical plane)' /  60�_or_less greater_than_60�,
		314 'Basal tubera, angle of divergence in posterior view' /  less_than_50� more_than_or_equal_to_50�,
		315 'Basisphenoid, relative position of the external opening for cranial nerve VI' /  'lies ventral, and generally close, to the opening for cranial nerve III' 'lies anteroventral to, and more distant from, the opening for cranial nerve III',
		316 'Basisphenoid, opening for cranial nerve VI' /  penetrates_the_pituitary_fossa does_not_penetrate_the_pituitary_fossa,
		317 'Basioccipital+exoccipital-opisthotic, number of exits for cranial nerve XII' /  2,
		318 'Basisphenoid, position of the external foramen of the internal carotid artery' /  lateral_to_basipterygoid_process medial_to_basipterygoid_process,
		319 'Dentary, angle between the long-axis of the anterior margin (mandibular symphysis) and the long-axis of the main body of the dentary, in lateral view' /  'greater than 90�, with the dorsal margin of the dentary extending further anteriorly than the ventral margin' 'approximately 90�, with the dorsal and ventral margins extending an equal distance anteriorly',
		320 'Tooth crowns, longitudinal groove paralleling mesial and distal margins on the labial surface' /  labial_grooves_present absent,
		321 'Atlantal intercentrum, ventral margin of posterior surface' /  straight_or_convex 'concave, forming ventrolateral projections',
		322 'Axis, aEI (average elongation index: anteroposterior length of centrum (excluding articular ball if present) divided by mean average value of the mediolateral width and dorsoventral height of posterior articular surface of centrum)' /  2.0_or_greater less_than_2.0,
		323 'Postaxial cervical centra, pneumatization of lateral surface' /  'lateral pneumatic opening occupies approximately anterior two-thirds of centrum or more' 'reduced and restricted to less than the anterior two-thirds of the centrum',
		324 'Postaxial cervical centra, midline notch on the dorsal margin of the posterior articular surface' /  absent present,
		325 'Postaxial anterior cervical vertebrae, prezygapophyses' /  extend_anterior_to_the_anterior_tip_of_the_condyle terminate_level_with_or_posterior_to_the_anterior_tip_of_the_condyle,
		326 'Postaxial anterior cervical neural spines, orientation of posterior margin in lateral view' /  'dorsal (vertical) or anterodorsal' posterodorsal,
		327 'Middle cervical neural spines, height to arch height ratio' /  2.0_or_lower greater_than_2.0,
		328 'Posterior (usually just the posterior-most) cervical neural arches, postzygapophyses' /  terminate_at_or_beyond_the_posterior_edge_of_the_centrum terminate_in_front_of_the_posterior_edge_of_the_centrum,
		329 'Posterior cervical neural spines, horizontal, rugose ridge immediately below spine summit on lateral surface' /  'absent, spinodiapophyseal fossa fades out gradually dorsally' 'present, serves as distinct dorsal edge of the spinodiapophyseal fossa',
		330 'Posteriormost cervical and anteriormost dorsal neural spines, shape in anterior/posterior view' /  'taper dorsally, or mediolateral width remains constant along length' 'expand dorsally, with a strongly convex dorsal margin (?paddle-shaped?)',
		331 'Cervical ribs, dorsal surface of proximal portion of shaft' /  'excavated, forming a longitudinal groove' unexcavated,
		332 'Anterior dorsal centra, ventral keel on midline' /  absent present,
		333 'Middle?posterior dorsal centra, ventral surface' /  flat_or_transversely_convex 'transversely concave, between ventrolateral ridges',
		334 'Middle?posterior dorsal centra, lateral pneumatic foramina divided by internal ridge/s' /  absent present,
		335 'Anterior dorsal neural arches, shape of anterior neural canal opening' /  height_greater_than_or_equal_to_width height_is_less_than_width,
		336 'Anterior?middle dorsal neural arches, vertical midline ridge (?median infrapostzygapophyseal lamina?) extending from roof of neural canal to ventral midpoint of postzygapophyses/intrapostzygapophyseal lamina (TPOL)' /  absent present,
		337 'Anterior?middle dorsal neural arches, zygapophyseal articulation angle' /  between_horizontal_and_less_than_40�_to_the_horizontal 'strongly dorsomedially oriented (40� or more)',
		338 'Middle?posterior dorsal neural arches, neural canal in anterior view' /  entirely_surrounded_by_the_neural_arch 'enclosed in a deep fossa in the dorsal surface of the centrum (i.e. much of the canal is enclosed laterally by pedicels that are part of the centrum rather than the neural arch)',
		339 'Middle?posterior dorsal neural arches, position of parapophysis' /  'posterior to the vertical plane defined by the anterior margin of the centrum (excluding any convex articular condyle)' 'level with, or anterior to, the vertical plane defined by the margin of the centrum (excluding any convex articular condyle)',
		340 'Middle?posterior dorsal neural arches, anterior centradiapophyseal lamina (ACDL)' /  absent present,
		341 'Posterior dorsal neural arches, zygapophyseal articulation angle relative to horizontal line' /  'less than 30�, usually close to horizontal' 'steeply oriented, 30� or greater',
		342 'Middle?posterior dorsal neural spines (single, not bifid), SPRLs' /  'remain separate or converge at about spine midheight (or above) to form a dorsally restricted median composite lamina (SPRF well-developed and occupies the ventral half of the anterior spine surface)' 'SPRLs, if present, are short and merge into the PRSL close to the base of the spine (the PRSL may extend between the bases of the SPRLs to the top of the TPRL)',
		343 'Middle?posterior dorsal neural spines, postspinal lamina' /  does_not_extend_ventral_to_the_neural_spine 'extends ventral to the neural spine, beyond the postzygapophyseal articular surfaces',
		344 'Middle?posterior dorsal neural spines, anterior spinodiapophyseal lamina (aSPDL)' /  absent present,
		345 'Middle?posterior dorsal neural spines, SPDL bifurcates at its dorsal end to create a SPDL-F' /  absent present,
		346 'Sacrum, ratio of mediolateral width across sacral vertebrae and ribs (taken at midlength on the coossified sacrum) to average length of a sacral centrum' /  less_than_4.0 4.0_or_higher,
		347 'Sacral centra, ratio of mediolateral width of middle sacral centra to first and last sacral centra' /  'approximately constant, ratio less than 1.3' 1.3_or_greater,
		348 'Sacral neural spines, all fused, forming a dorsal ''platform''' /  absent present,
		349 'First caudal centrum, anterior articular face shape' /  flat_or_concave convex,
		350 'Anterior-middle caudal centra (excluding Cd1), comparison of anterior and posterior articular faces of amphicoelous centra' /  'anterior face more concave than posterior one, or these two faces are equally concave' posterior_face_more_deeply_concave_than_anterior_face,
		351 'Middle caudal centra with convex posterior articular surface, condyle dorsally displaced' /  absent present,
		352 'Anteriormost caudal neural arches, prezygapophyses curve downwards (?droop?) at their distal ends' /  absent present,
		353 'Anterior caudal neural spines, anterior expansion of lower portion of spinoprezygapophyseal lamina (SPRL)' /  absent present,
		354 'First caudal rib, subtriangular process projects posteriorly at approximately midlength' /  absent present,
		355 'Anteriormost caudal ribs, tubercle on dorsal surface at approximately midlength' /  absent present,
		356 'Anterior?middle chevrons, articular facet surface' /  flat_or_anteroposteriorly_convex divided_into_anterior_and_posterior_facets_by_a_furrow,
		357 'Anterior?middle chevrons, posteroventrally directed ridge or bulge on lateral surface of distal half of proximal ramus' /  absent present,
		358 'Scapula, ventrolateral margin of acromion, anteroposteriorly concave region posterior to glenoid, followed by a flattened area' /  absent present,
		359 'Scapular blade, ridge on medial surface, close to junction with acromial plate and near dorsal margin' /  absent present,
		360 'Scapular blade, orientation of blade long-axis with respect to coracoid articulation' /  'more than 70� (usually approximately perpendicular)' 70�_or_less,
		361 'Coracoid, glenoid' /  does_not_expand_strongly_laterally_relative_to_the_lateral_surface_of_the_coracoid expands_prominently_laterally_and_curves_dorsolaterally_so_that_part_of_the_glenoid_articular_surface_can_be_seen_in_lateral_view,
		362 'Sternal plate, shape of posterior margin in dorsal/ventral view' /  convex straight,
		363 'Sternal plate, anteroposteriorly directed ridge on ventral surface, at the anterior end' /  absent present,
		364 'Humerus, proximal margin in anterior/posterior view' /  straight_or_convex 'sinuous, as a result of a prominently developed process (attachment site for M. supracoracoideus) on the lateral margin of the proximal end',
		365 'Humerus, proximal end' /  'expands laterally relative to the shaft, giving the humerus an hourglass outline in anterior view' 'asymmetrical, with no expansion of lateral margin relative to shaft',
		366 'Humerus, humeral head forms a prominent subcircular process on the posterior surface of the proximal end' /  absent present,
		367 'Humerus, prominent vertical ridge extends along the lateral margin of the posterior surface, from the proximolateral corner to approximately the level of the deltopectoral crest (this ridge defines the lateral margin of the lateral triceps fossa and causes this fossa to be much deeper than the medial one)' /  absent present,
		368 'Humerus, tuberosity for attachment of the M. coracobrachialis on the anterior surface of the proximal third' /  absent present,
		369 'Humerus, deltopectoral crest, mediolateral thickness of anterior attachment surface' /  approximately_constant_along_length 'distal half mediolaterally expanded relative to proximal half (often doubling in thickness)',
		370 'Humerus, ratio of maximum mediolateral width of distal end to proximodistal length' /  0.30_or_greater less_than_0.30,
		371 'Radius, beveling of distal end relative to long-axis of shaft' /  restricted_to_lateral_half extends_across_the_entire_distal_end,
		372 'Ulna, angle between long-axes of anteromedial and anterolateral processes in proximal end view' /  '80� or greater (usually approximately a right-angle)' 'less than 80� (acute)',
		373 'Metacarpals, longest metacarpal to radius proximodistal length ratio' /  less_than_0.50 0.50_or_greater,
		374 'Metacarpals, metacarpal II, ratio of minimum transverse width of shaft to metacarpal length' /  0.2_or_higher less_than_0.2,
		375 'Metacarpals, metacarpal III' /  longest_metacarpal shorter_than_at_least_one_other_metacarpal,
		376 'Metacarpals, metacarpal IV, distal end profile' /  subrectangular 'possesses small pointed lateral and medial projections such that the dorsal margin is longer than the ventral margin, producing a dorsoventrally compressed hexagonal or trapezoidal outline',
		377 'Metacarpals, metacarpal V, ratio of proximal end long axis diameter to that of metacarpal I' /  less_than_1.0 1.0_or_greater,
		378 'Metacarpals, metacarpal V, ratio of proximal end long axis diameter to that of metacarpal IV' /  equal_or_smaller larger_than_that_for_metacarpal_IV,
		379 'Metacarpals, metacarpal V with a medially biased flange-like swelling along proximal half of ventral surface' /  absent present,
		380 'Ilium, ratio of dorsoventral height of iliac blade above pubic peduncle to anteroposterior length of ilium' /  less_than_0.35 0.35_or_greater,
		381 'Ilium, projected line (chord) connecting articular surfaces of ischiadic and pubic processes' /  passes_ventral_to_ventral_margin_of_postacetabular_portion_of_ilium passes_through_or_dorsal_to_ventral_edge_of_postacetabular_portion_of_ilium,
		382 'Ilium, orientation of the pubic peduncle with respect to the long axis of the ilium' /  anteriorly_deflected perpendicular,
		383 'Ilium, protuberance on the lateral surface of the ischiadic articulation' /  absent present,
		384 'Pubis, proximodistally oriented ridge on lateral surface of blade, separated from the anterior margin of the pubis by a longitudinal groove' /  absent present,
		385 'Pubis, distal end transversely expanded along lateral surface relative to shaft' /  present absent,
		386 'Ischium, iliac articular surface, anteroposterior length to mediolateral width ratio' /  1.0_or_greater less_than_1.0,
		387 'Ischium, ridge (for attachment of M. flexor tibialis internus III) on lateral surface of the lower part of the proximal plate/proximal portion of shaft, close to the posterior/dorsal margin of ischium' /  'associated with parallel groove, posterior/dorsal to ridge' groove_absent,
		388 'Femur, femoral head, projection' /  directed_medially directed_dorsomedially,
		389 'Femur, ratio of mediolateral breadth of tibial condyle to breadth of fibular condyle' /  greater_than_0.8 0.8_or_less,
		390 ' Femur, shape of distal condyles' /  articular_surface_restricted_to_distal_portion_of_femur expanded_onto_anterior_portion_of_femoral_shaft,
		391 Tibia_to_femur_length_ratio /  less_than_0.6 0.6_or_greater,
		392 'Fibula, articular surface of lateral trochanter' /  not_visible_in_anterior_view visible_in_anterior_view,
		393 'Fibula, distal end mediolateral width to anteroposterior width ratio' /  0.8_or_less greater_than_0.8,
		394 'Fibula, distal end profile' /  'elliptical or semicircular (with a straight medial margin)' 'subtriangular (with a rounded or sharper apex projecting laterally or anterolaterally where flattened anterolateral and posterolateral margins meet)',
		395 'Metatarsals, metatarsal V, proximal end' /  'dorsoventrally expanded relative to shaft, with a domed dorsal margin' not_expanded_relative_to_shaft,
		396 'Metatarsals, metatarsal V, tubercle or ridge on ventral surface, at approximately midlength, equidistant from the medial and lateral margins' /  absent present,
		397 'Pedal digit I, proximal articular surface of ungual (phalanx I-2)' /  perpendicular_to_long_axis_of_ungual bevelled_so_that_the_proximal_articular_surface_faces_proximolaterally_and_thus_lies_at_a_distinct_angle_to_the_long_axis_of_the_ungual,
		398 'Basioccipital,fossa on lateral surface, extending from base of occipital condyle to base of basal tubera' /  absent present,
		399 'Basicranium, cranial nerve opening II (opticforamen)' /  single_opening medially_divided_to_form_two_foramina,
		400 'Surangular, anterior foramen' /  absent present,
		401 'Splenial, position of anterior end relative to mandibular symphysis' /  posterir_to_symphysis participates_in_symphysis,
		402 'Teeth, D-shaped crown morphology in labial/lingual view' /  narrows_mesiodistally_along_its_apical_third 'narrows mesiodistally along its apical half, giving it a ?heart?- shaped outline',
		403 'Middle?posterior cervical neural arches, vertical midline lamina (part of the interprezygapophyseal lamina [TPRL]) divides the centroprezygapophyseal fossa (CPRF) into two fossae' /  absent present,
		404 'Middle?posterior cervical neural arches, vertical midline lamina (part of the interpostzygapophyseal lamina [TPOL]) divides the centropostzygapophyseal fossa (CPOF) into two fossae' /  absent present,
		405 'Middle cervical neural spines, lateral fossa at the base of the prezygapophyseal process bounded by SPRL, PRDL and PODL' /  absent present,
		406 'Middle and posterior cervical neural spines, lateral surface between PRDL, PODL, SPOL (i.e., the spinodiapophyseal fossa [SDF]), has 3 or more coels separated from each other by low ridges' /  absent present,
		407 'Cervical ribs, anterior projection extends beyond anterior margin of centrum (including condyle)' /  present absent,
		408 'Sacral ribs, Sv2 ribs' /  emanate_soleyl_from_Sv2 'emanate from Sv2, with a contribution from Sv1',
		409 'Anteriormost caudal centra, ACDL' /  'absent, or represented by no more than a faint ridge' 'present, well defined or sheet-like',
		410 'Anterior?middle caudal neural arches, spinopostzygapophyseal lamina (SPOL) shape: SPOL grades smoothly toward postzygapophyses' /  SPOL_grades_smoothly_toward_postzygapophyses 'SPOL abruptly ends near the anterior margin of the postzygapophyseal facet, and postzygapophyses sharply set off from neural spine, often projecting as distinct processes',
		411 'Anterior?middle caudal neural arches, anteroposteriorly oriented ridge and fossa (?shoulder?) between prezygapophyses and postzygapophyses' /  absent present,
		412 'Radius, proximal to distal end anteroposterior length ratio' /  0.5_or_greater less_than_0.5,
		413 'Ulna, vertical groove and ridge structure on posterolateral surface of distal shaft' /  absent present,
		414 'Carpal bones, distal carpal mediolateral width to anteroposterior length ratio' /  less_than_1.4 1.4_or_greater,
		415 'Metacarpal III, maximum mediolateral width to dorsoventral height of the proximal end ratio' /  less_than_1.3 1.3_or_greater,
		416 'Tibia, tubercle (?tuberculum fibularis?) on posterior (internal) face of cnemial crest' /  absent present,
		417 'Posterior cervical neural arches, spinodiapophy- seal fossa, at the base of lateral surface of neural spine' /  absent_or_shallow_fossa deep_fossa,
		418 'Posterior cervical neural spines, dorsal half lat- erally expanded as a result of expansion of the lateral lamina (spinodiapophyseal lamina?)' /  absent present,
		419 'Anteriormost caudal neural spines, medial spinoprezygapophyseal laminae (mSPRLs) merge into the prespinal lamina (PRSL) close to the base of the spine' /  absent present,
		420 'Metacarpals, metacarpal V, dorsomedial margin of distal third forms a prominent ridge or flange' /  absent present,
		421 'Metatarsals, ratio of metatarsal III to metatar- sal I proximodistal length' /  1.3_or_greater less_than_1.3,
		422 'Metatarsals, ratio of metatarsal III to metatar- sal IV proximodistal length' /  1.0_or_greater less_than_1.0,
		423 'Pedal digit III, number of phalanges' /  three_or_more two_or_fewer,
		424 'Premaxilla, external surface bears anteroven- trally orientated vascular grooves originating from an opening in the maxillary contact' /  absent_or_faint present_and_strongly_developed,
		425 'Subnarial foramen and anterior maxillary foramen, relative position' /  'well distanced from one another (distance equals several subnarial foramen diameters)' 'separated by narrow bony isthmus (distance equals approximately one subnarial foramen diameter)',
		426 'Jugal, contribution to antorbital fenestra' /  absent 'present, but small, bordering less than one-third its perimeter' 'present and large, bordering approximately one-third or more of its perimeter',
		427 'Prefrontal, anterior portion of medial margin curves anteromedially to clasp the anterolateral corner of the frontal between itself and the posterior process of the prefrontal' /  absent present,
		428 'Frontals, midline contact (symphysis)' /  patent_suture fused_in_adult_individuals,
		429 'Frontal, shape of suture with nasal in dorsal view' /  straight_or_slightly_bowed_anteriorly 'V-shaped, pointing posteriorly',
		430 'Frontal, dorsal surface' /  without_paired_grooves 'grooves present, usually facing anterodorsally and extending on to nasal',
		431 'Parietal, suture with exoccipital-opisthotic' /  'linear, gently curved' 'sinuous (two broad subtri- angular processes from the parietal invade the exoc- cipital-opisthotic)' 'suture not visible because of co-ossification',
		432 Postparietal_foramen /  absent present,
		433 Supratemporal_fenestra /  'present, relatively large' almost_closed_or_absent,
		434 'Quadratojugal, angle between anterior and dorsal processes in lateral view' /  'less than or equal to 90�, so that the quadrate shaft is directed dorsally' 'greater than 90� (usually approaching 130�), so that the quadrate shaft slants posterodorsally',
		435 'Squamosal, anterior extent' /  'restricted to post- orbital region' extends_well_past_posterior_margin_of_orbit extends_beyond_anterior_margin_of_orbit,
		436 'Squamosal, posteroventral margin' /  'smooth, without ventral projection' 'with prominent, ventrally directed "prong"',
		437 'Pterygoid, shape of palatine ramus in lateral view' /  'straight, at level of dorsal margin of quadrate ramus' 'stepped, dorsal margin of the palatine ramus is raised above the level of the dorsal margin of the quadrate ramus',
		438 'Supraoccipital, sagittal nuchal crest' /  'diminishes strongly in prominence ventrally, so that it barely reaches the dorsal margin of the foramen magnum' 'prominent throughout its length, so that it reaches the dorsal margin of the foramen magnum as a prominent posterior projection',
		439 'Exoccipital, dorsolateral margin in posterior view, spur of bone curves dorsolaterally and then ventrolaterally to form the dorsomedial margin of the post-temporal fenestra' /  absent present,
		440 'Exoccipital, small, deep, horizontally oriented groove immediately lateral to each of the proatlan- tal facets (where present)' /  absent present,
		441 'Crista prootica (otosphenoidal ridge), ?leaf?- like dorsolaterally directed process near the base of the basipterygoid process' /  absent present,
		442 'Basisphenoid, area between the basipterygoid processes and parasphenoid rostrum' /  is_a_mildly_concave_subtriangular_region 'forms a deep slot-like cavity that passes posteriorly between the bases of the basipterygoid processes',
		443 'Basal tubera, relative prominence' /  'anteroposterior width is approximately 33%, or more, of dorsoventral height of the tubera (such tubera are distinct projections from the basipterygoid)' 'sheet-like, anteroposterior width is less than 33% (normally around 20%) of the dorsoventral height of the tubera (such tubera are reduced to slight swellings on the ventral surface of the basipterygoid)',
		444 'Basal tubera, shape of posterior face' /  convex flat_or_slightly_concave,
		445 'Basal tubera, long-axes of their free distal tips in ventral view' /  'subparallel to each other and extending transversely with respect to the long-axis of the basicranium' 'long-axis of each tuberal tip directed posteromedially, creating a ?V?-shape pointing towards the occipital condyle',
		446 'Basal tubera, ventrolateral tip of each basal tuber projects anteriorly, giving its free distal surface an ?L?-shaped profile in ventral view 446' /  absent present,
		447 Basisphenoid?quadrate_contact /  absent present,
		448 'Basipterygoid processes, distal end trans- verse expansion' /  'absent (distal end transverse width is subequal to, or less than, the transverse width at the midlength of the process)' 'expanded (marked and rapid transverse expansion close to the distal end)',
		449 'Dentary, anteroventral margin shape in medial/lateral view' /  gently_rounded 'sharply projecting triangular process or ''chin''',
		450 'Dentary, depth of anterior end' /  'maintains dorsoventral height anteriorly, or increases only slightly (i.e. ratio of height of dentary at anterior end to height of dentary at midlength is 1.2 or lower)' 'increases in dorsoventral height anteriorly (i.e. ratio of height of dentary at anterior end to height of dentary at midlength is higher than 1.2)',
		451 'Dentary, tuberosity on labial surface near symphysis' /  absent present,
		452 'Dentary, shape of tooth row in dorsal view' /  follows_curvature_of_rest_of_the_dentary bows_outward_relative_to_rest_of_the_dentary,
		453 'Teeth, number of replacement teeth per alveolus' /  three_or_fewer four_or_more,
		454 'Tooth crowns, enamel thickness, asymmetric labiolingually' /  absent present,
		455 'Atlantal intercentrum, foramen on ventral surface, close to the posterior margin (between the posterior ventrolateral processes)' /  absent present,
		456 'Postaxial cervical centra, ridge dividing lateral pneumatic foramen' /  not_confluent_with_lateral_surface_of_remainder_of_centrum 'confluent with lateral surface of remainder of centrum, dorsal and ven- tral to foramen',
		457 'Postaxial cervical centra, small fossa on posteroventral corner of lateral surface' /  absent 'shallow, anteroposteriorly elongate fossa present, posteroventral to main lateral pneumatic opening',
		458 'Anterior cervical centra, paired pneumatic fossae on anterior part of ventral surface' /  absent present,
		459 'Anterior cervical (unbifurcated) neural spines, prespinal lamina' /  absent present,
		460 'Middle cervical neural spines, orientation of anterior margin in lateral view' /  vertical_or_sloping_posterodorsally anteriorly_inclined,
		461 'Middle cervical neural spines, angle between PODL and SPOL in lateral view' /  'acute, less than 85o (usually close to 45o)' '85o or more (usually 90o)',
		462 'Posterior cervical neural spines, sharp-lipped dorsoventrally elongate coel on lateral surface, located in anterior part of SDF 462' /  absent present,
		463 'Posterior cervical and/or anterior dorsal bifid neural spines, morphology of metapophyses in anterior view' /  widely_diverging 'narrow, parallel to converging',
		464 'Cervical ribs, distal blade' /  single bifurcates_into_dorsal_and_ventral_processes,
		465 'Anterior?middle cervical ribs, tuberculum in lateral view' /  nearly_vertical oriented_posterodorsally,
		466 'Dorsal centra, anteroposterior length (exclu ing articular condyle)' /  increases_or_remains_approximately_the_same_along_the_sequence shortens_from_anterior_to_posterior_dorsal_vertebrae,
		467 'Anteriormost dorsal diapophyses, fossa on an- terior surface, close to distal end' /  absent present,
		468 'Anteriormost dorsal neural spines, epipophyses' /  absent present,
		469 'Anteriormost dorsal neural spines, height relative to spinopostzygapophyseal laminae (and epipophyses, where present)' /  project_well_beyond_SPOLs approximately_level_with_SPOLs,
		470 'Dorsal neural spines (excluding anteriormost dorsal vertebrae), ventral portion of spinoprezygapo- physeal lamina (SPRL)' /  contacts_the_prezygapophysis contacts_the_diapophysis_following_?lamina_capture?,
		471 'Dorsal neural spines, spinodiapophyseal webbing' /  laminae_follow_curvature_of_neural_spine_and_diapophysis_in_anterior_view 'laminae ?festooned? from spine, dorsal margin does not closely follow shape of neural spine and diapophysis',
		472 'Middle and posterior dorsal neural arches, paired, sharp-lipped fossae within arch fossa, dorso- lateral to neural canal and medial to CPRLs/CPOLs' /  absent present_as_shallow_excavations present_and_extend_anteroposteriorly_throughout_the_neural_arch_as_foramina,
		473 'Middle and posterior dorsal neural arches, centroprezygapophyseal lamina (CPRL)' /  'single, undivided' 'bifurcates (or excavated) toward upper end, forming a centroprezygapophyseal lamina fossa (CPRL-F (''anterior infrazygapophyseal fossa'')]',
		474 'Middle and posterior dorsal neural arches, shape of centropostzygapophyseal lamina (CPOL)' /  single 'divided, left and right medial CPOLs unit- ing beneath hyposphene, lateral CPOLs extending towards the anterior part of each postzygapophysis and/or merging into the posterior face of the PCDL',
		475 'Middle and posterior dorsal neural arches, morphology of prezygapophyses' /  separated_from_each_other_by_a_gap_or_TPRL_on_the_midline confluent,
		476 'Middle and posterior dorsal neural arches, prezygoparapophyseal lamina (PRPL)' /  absent present,
		477 'Posterior dorsal neural arches, parapophysis position' /  ventral_to_or_level_with_the_prezygapophysis dorsal_to_the_prezygapophysis,
		478 'Posterior dorsal neural arches, accessory lamina in POCDF linking hyposphene to PCDL' /  absent present,
		479 'Middle?posterior dorsal transverse processes, anterior surface excavated by a mediolaterally elongate, channel-like fossa or fenestra (laterodiapo- physeal fossa)' /  absent present,
		480 'Middle?posterior dorsal neural spines, shape in anterior/posterior view' /  rectangular_through_most_of_length '?petal?-shaped, expanding transversely through 75% of its length and then tapering',
		481 'Middle and posterior dorsal neural spines, accessory lamina on lateral surface, extending postero- dorsally from the spinoprezygapophyseal lamina to the spinopostzygapophyseal lamina' /  absent present,
		482 'Middle and posterior dorsal neural spines, divided SPOL' /  bifurcates_a_short_distance_above_the_postzygapophysis divided_into_lateral_and_medial_branches_throughout_its_length,
		483 'Middle and posterior dorsal neural spines, lateral spinopostzygapophyseal lamina (lSPOL)' /  extends_to_posterolateral_margin_of_spine 'does not reach lateral margin of the spine, because it fades out on the posterior surface or extends dorsomedially to contact the postspinal lamina (i.e. forms a second medial SPOL)',
		484 'Middle and posterior dorsal neural spines, spinoparapophyseal lamina (SPPL)' /  absent present,
		485 'Posterior dorsal neural spines, ratio of mediolateral width to anteroposterior length (at base)' /  'less than 1.0 (longer than wide)' '1.0 or greater (wider than long)',
		486 'Posterior dorsal and/or sacral neural spines, dorsoventral height to centrum length ratio' /  2.0_or_greater less_than_2.0,
		487 'Thoracic ribs, area between capitulum and tuberculum, on the posterior surface at the base of the rib head' /  flat oblique_ridge_connects_the_medial_and_lateral_edges,
		488 'Sacral neural spines, lateral surface anterior and posterior to SPDL' /  unbroken_bone_surface excavated_by_numerous_foramina,
		489 'Anterior caudal centra, anteroposterior length' /  subequal_along_first_20_vertebrae increasing_in_length_by_a_factor_of_1.5_or_greater_over_first_20_vertebrae,
		490 'Anteriormost caudal centra, anterior centro- diapophyseal lamina (ACDL)' /  single divided,
		491 'Anteriormost caudal neural arches, postzygodiapophyseal lamina (PODL)' /  absent present,
		492 'Anteriormost caudal neural arches, centroprezygapophyseal fossa (CPRF) between dorsal margin of anterior neural canal opening and below interprezygapophyseal lamina (TRPL)' /  absent present,
		493 'Anterior caudal neural arches, prezygapo- physeal midline ?boss? ventral to prezygapophyses' /  absent present,
		494 'Anterior caudal neural spines, shape' /  single slightly_bifurcate,
		495 'Anterior caudal neural spines, dorsal margin in lateral view' /  flat_or_convex concave,
		496 'Anterior caudal neural spines, SPRL' /  'absent, or restricted to the anterolateral margin of the spine' 'present, extending onto lateral aspect of neural spine',
		497 'Anterior caudal neural spines, lateral lamina' /  absent present,
		498 'Anterior caudal neural spines, lateral margin of lateral lamina' /  retains_the_same_anteroposterior_width_along_its_length expands_anteroposteriorly_towards_its_dorsal_end,
		499 'Anterior caudal neural spines, elliptical depression between lateral lamina and spinopostzyapophyseal/postspinal lamina on lateral neural spine' /  absent present,
		500 'Anterior caudal neural spines, triangular lateral processes' /  absent present,
		501 'Anteriormost caudal ribs (excluding the first), distal tip ventrally deflected, such that the ventral margin of the caudal rib is strongly concave in an- terior/posterior view' /  absent present,
		502 'Anteriormost caudal ribs, orientation of ventral surface in anterior/posterior viewr 502' /  'lateral (less than 30o to the horizontal plane)' 'dorsolateral (at 30� or more to the horizontal plane, typically 40?50�)',
		503 'Anteriormost caudal ribs, anterior surface' /  unexcavated 'excavated, forming a sharp-lipped fossa or foramen',
		504 'Anteriormost caudal ribs, excavated anterior surface internally subdivided by subvertical ridges' /  absent present,
		505 'Anterior caudal ribs, position' /  situated_on_the_centrum_and_arch restricted_to_the_neural_arch_and_dorsal_margin_of_the_centrum,
		506 'Middle caudal centra, ventral longitudinal hollow' /  absent present,
		507 'Middle caudal centra, distinct ventrolateral ridges, extending the full length of the centrum' /  absent present,
		508 'Middle caudal centra, articular surface shape' /  'cylindrical (ventral and lateral surfaces merge smoothly into each other)' 'subtriangular, with transversely wide ventral margin',
		509 'Middle caudal centra, lateral pneumatic openings' /  absent_or_present_as_shallow_fossa present_with_sharply_defined_margins,
		510 'Scapula, anteroposterior length of acromion to total scapula length ratio' /  less_than_0.4 '0.4 to <0.5' 0.5_or_greater,
		511 'Scapula, posteriorly directed hook-like acromion process, separated from the remaining dorsal margin of the acromion by a concavity' /  absent present,
		512 'Scapula, acromial ridge' /  'absent, or only very weakly developed' 'present and well-developed, so that a clear ridge is present and defines the posterior margin of a distinct fossa on the lateral surface of the acromion',
		513 'Scapula, bulge-like muscle scar on medial surface, at approximately midheight, just distal to the junction between the acromion and scapular blade' /  absent present,
		514 'Scapula, ratio of anteroposterior length to minimum blade dorsoventral height' /  5.5_or_higher less_than_5.5,
		515 'Scapula, highest point of the dorsal margin of the blade' /  lower_than_the_dorsal_margin_of_the_proximal_end at_the_same_height_as_the_dorsal_margin_of_the_proximal_end_or_higher,
		516 'Humerus, angle between long-axes of prox- imal and distal articular surfaces' /  '30� or less (proximal and distal end long-axes lie in approximately the same plane)' 'twisted through an angle of 30� or more (usually more than 40�)',
		517 'Humerus, distal condyles' /  'extend the same distance distally, or lateral distal condyle extends further distally than medial distal condyle' distal_end_bevelled_as_a_result_of_the_medial_distal_condyle_extending_further_distally_than_the_lateral_condyle,
		518 'Humerus, lateral margin in distal view' /  deflected_such_that_it_faces_entirely_posterolaterally 'flat (facing laterally) or convex',
		519 'Manual phalanx I-1, lapet-like projection from proximodorsal margin, overhanging proximal ar- ticular surface' /  present absent,
		520 'Ilium, profile of dorsal margin in lateral view' /  'gently convex, with a nearly straight portion centrally' 'strongly convex throughout its length, following an arc of a circle',
		521 'Pubis, proximal surface and proximal third of anterior margin, in lateral view' /  meet_at_an_acute_angle meet_at_a_right_angle,
		522 'Pubis, development of ambiens process' /  absent_or_small_and_confluent_with_anterior_margin_of_pubis 'prominent, projecting anteriorly',
		523 'Pubis, ambiens process ventral (distal) surface in lateral view' /  flat_or_convex 'concave so that the ambiens process is ''hooked''',
		524 'Pubis, obturator foramen' /  entirely_ringed_by_bone open_posteriorly,
		525 'Pubis, distal end, expands anteriorly and pos- teriorly (approximately equally)' /  absent present,
		526 'Ischium, iliac peduncle in lateral view' /  straight_or_widening_in_smooth_curve_distally 'narrow, with distinct ''neck''',
		527 'Ischium, acetabular articular surface' /  maintains_approximately_the_same_transverse_width_throughout_its_length transversely_narrower_in_its_central_portion_and_strongly_expanded_as_it_approaches_the_iliac_and_pubic_articulations,
		528 'Ischium, angle formed between the long axis of the shaft and the acetabular line (i.e. the straight line from the anterodorsal corners of the iliac and pubic peduncles) in lateral view' /  80�_or_greater 'acute, less than 80� (typically less than 70�)',
		529 'Ischium, dorsoventral height of pubic articulation' /  less_than_or_equal_to_the_anteroposterior_length_of_the_proximal_plate greater_than_the_anteroposterior_length_of_the_proximal_plate,
		530 'Ischium, ridge (for attachment of M. flexor tibialis internus III) on lateral surface of the lower part of the proximal plate/proximal portion of shaft, close to the posterior/dorsal margin of ischium' /  transversely_rounded_throughout_its_length thin_and_sharp,
		531 'Ischium, ventral margin of proximal plate in lateral view' /  flat_along_its_length 'has a ventral, subtriangular projection at its anterior end',
		532 'Ischium, shape of distal shaft in transverse cross-section' /  'triangular, depth of ischial shaft increases medially' 'blade-like, medial and lateral depth subequal',
		533 'Ischium, morphology of conjoined distal ends' /  '''V''-shaped, forming an angle of 90� or less (usually approximately 50�) with each other' 'forming an angle of more than 90� (typically flat, nearly coplanar)',
		534 'Femur, fourth trochanter' /  present_as_a_low_rounded_ridge greatly_reduced_so_that_it_is_virtually_absent,
		535 'Femur, ratio of greatest anteroposterior thickness of shaft (excluding any contribution from the fourth trochanter) to greatest anteroposterior width across distal end' /  less_than_or_equal_to_0.5 greater_than_0.5,
		536 'Tibia, lateral margin of cnemial crest in anterior view' /  rounded 'subtriangular, forming a point',
		537 'Fibula, distal tip of lateral muscle scar' /  'proximal, located above midshaft' 'located approximately at mid-shaft',
		538 'Astragalus, fibular articular surface' /  faces_laterally_or_dorsolaterally faces_posterolaterally_because_its_anterior_margin_projects_laterally,
		539 'Metatarsals I?III, rugosities on dorsolateral margins near distal ends' /  absent present,
		540 'Metatarsal I, tubercle/rugosity on medial surface, situated at approximately midlength and equi- distant from dorsal and ventral margins' /  absent present,
		541 'Metatarsal II, distal condyle, ventrolateral projection' /  absent present,
		542 'Pedal phalanx I-1, proximal and ventral surfaces' /  meet_at_approximately_90� 'proximoventral corner drawn out into thin plate underlying meta- tarsal I',
		543 'Maxilla, tab-like process on the posterior surface of the post-dentigerous portion' /  absent present,
		544 'Frontal, lateral margin' /  level_with_medial_margin raised_relative_to_medial_margin,
		545 'Basal tubera, small ventrolateral process set off by a notch' /  absent present,
		546 'Teeth, rounded boss-like structures (''buttresses'' or ''cingular cusps'') on mesial and distal margins of lingual surface, close to the base of the crown' /  absent present,
		547 'Anterior-middle caudal centra, anterior margin relative to anteroposterior axis of centrum, in lateral view' /  perpendicular 'inclined forward (faces anteroventrally)',
		548 'Fibula, anterolateral trochanter, situated on proximal third' /  absent present,
		549 'Squamosal, contribution to margin of supratemporal fenestra' /  present 'absent, squamosal excluded by a postorbital-parietal contact',
		550 'Cranial nerve V, number of external openings' /  two_or_fewer three_or_more,
		551 'Semicircular canals, ratio of maximum dorsovenral heights of anterior to posterior semicircular canals' /  '>/= 1.2 (anterior semicircular canal much larger than posterior semicircular canal)' '<1.2 (semi-circular canals subequal in size)',
		552 'Astragalus, posterior fossa' /  'divided by a steep ridge that descends from the posteromedial corner of the ascending process, with the lateral part of the fossa facing mainly posteriorly and the medial part facing posteromedially' undivided ; 
	MATRIX
	Shunosaurus                  00?000000010000000000000000000000000000000?0000000?00000??0000000?0?0000000000000000?000000000000000000000000000000000000000000?0000?00?0?0?000???000?00(0 1)000000000?0000??0000000?0?00000?000000000000?0000001?000000000000000000000000000000000000000000000000000000?0000000?000000000000????000???000000000000000000000000000000000000000?00000000000?0000?00?0000000000000000000???00000000000?0000000??000000000000?0000?000?000?00000100000000000000000000?00000?00?000000?0000?000?000000000?0000?00?0000000??0000?0000000000000?0000?00000000?000000000000000?00??
	Omeisaurus                   01011???01000220110100000000000000001102000000000000000000100010001??00110100000?00000000000??10?0000001000000000000?000?20000100000?0000?1?001000100(0 1)000000001000?0110??0?00000?0?00010?001000000010?00000021010000000100000000000000000000000100100000010000000?0000010000???100000000000?0000???010001?000000???0??000?????00?0000001000?0000010000?0000?00?000000?00010000000100?1000000000000000010??0000?0?0??000001000000000?1000010000000000?000000000?00100?0??000000?00000000000010000000001?00?0000000??0000?0??00000010000000100000(0 1)00000000100010?0000?0??0
	Mamenchisaurus               000100?00110021000110000013000000001000101?001000001?0000?100000?010?00??0101?0010?0?0?0001011100???0000?0000000102010000000011100010000?011201000200000001000100110000??0?0110010?0000(0 1)000010?000000?1000001?0100010101??000000000000001000?00100?0000000000000000000?000000??100??000000000000???01100001000000000000000??0?000000000100010001010000?000000000001000?01000000001?1010?00?1000001000000000000010001010000000100000????00100100000000000000000?0010000000000000010011000000100000?0001000?0000000??0000?00000?0100?000?000?00000000100?01000?0?0000?01?0
	Camarasaurus                 0000100100(0 1)1100100010110100000000101000100100011000100100000001000011001001001100100001000100110(0 1)00001000001000010100(0 1)011200011010011000?010101101200100001000001110110??0?01000?0?00010?000000000110?0100001?00000100001001000000000000000010010011000000000200011000001110100010001000000?11100000111100100000000000000100(0 1)0000100000110000010011000?0000?00?0001000001010010100010(0 1)00000100100000001000001011101100100(0 1)(0 1)00000000010000000000000001000000000?00100000000100000000000000(0 1)010000000011000?0000000??0000?000001010000011100?0000000111010100000?000000100
	Nigersaurus                  00????0011200000100100?????0001000000???01100001001?1????????0??0?1111???001011???0???110?10???001100003(1 2)1111111101??100120101111100?0001?0?101100110000100000000110111000????0????0??00?11?100000?111010??????0???001001?????01000000000000??10???1?0?01?0??001001110001101??????????00000012210101?11?00?111???????111001?0?11??000000100?0001111011000????1??0??000010??0010101?1????????1?001?1000?01000?111??00100??0000??000?????0020011??1120?000001000??010111?1001000?00000001100111011011100?1??01?0011011????100100?1111011?110???111?1?1111001?????00000?10?
	Apatosaurus                  010010001?21?11100011100101100101001100000101011110100101010000000011000000101101001101110001?0010101??321?11110101101101201011001011000?00?1011000101000010000010?01110010010000(0 1)111110?10010000000110100011?0100011100110010000000000000001001001100000001000000101000111001?1000010000000122101111101101110000?001?01110000?1100001001000010101001(0 1)00010?00?00010000010(0 1)00101000(0 1)000000010000000000100000111???(0 1)110101000010(0 1)000010001210001001101010000110?1110?101000(0 1)000001(0 1)00000011010(0 1)00000010(0 1)01101000111001010000000010001001(0 1)010000001010000111101(0 1)?0000001?0
	Diplodocus                   01001010112111110001010010101?1011011??010100001000010000?100000001110100101011110001011100010001000110321111110101101111200011001111000?00?1011000201000010000010?011100000100001101110?10010000000110100011??10001010010001000000000000001100?00?1000000000000000001001100?00110??1000000??22101111101101110000100110111000001100000011001010001100100010?00?00010000010(0 1)001?10100?01???0110000?000010100010(0 1)10?(0 1)10010100001?1000?10001210001001101010000110?0110010111000010011000000110101000000101011110101111010100110110100010??10110000000100000011011?000000100
	Abydosaurus                  11111????1111?11??????????0???????????????????????????1???????????????????101?1110??001001101??0?100?112111101101120?????2???0???????????????????????????????????????????????????10?0???????1????????????1??21??????0?????????0?????0?????????10????????????????0??????????????????1??0??????1100100101110?000????0????00?????1??01?00?????????????????????????????????????????????????????????????????????????1?0?????????????????????00??0?0??000?0???????????010000??00???????????????????????????????????????????????0???????????????????????????????????????0??????
	Alamosaurus                  ??????????????1?010????1013001110011101??00111101001011?0?110001??100??0?0??????????????????????????????1??111101?2?0111000011??0000??0?1?112010??20000100011010010101100111??11111111011?1?010111111?01100020?001101011011021(0 1)11111110?1101110001?1?11111111001102??1?1???????11110??1110?????????????????????????????????????1?100??1001???01010?11100?11?1?1110101001111?10??10?0101?11??01???01011?011101?????00001?000?0?0?110?01???????????????????????????????0??0??000???????00?00010?000?0011?00?0000000??0000?0110000101000???00?0000010?1100?1?000????00?????
	Andesaurus                   ?????????????????????00?0110101?001?????????????????1????1?10001????????????????????????????????????????????????????????????????????????????20101?220010????0?1?0??001101?1?0?0000?11110????001110011?0101002110000???????????1?1??1??????????10?????????1?110???1????????????????????0?????????????????????????????????????????????????????00??011110?00???00?001000???????1???0?????????1????0101?????????????????????001???????00?????????????????????????????????????????????????000?00?00?00?0001??0??0?0000??0000?01100??????0????00?0?00010?110????????????0?????
	Angolatitan                  ???????????????????????????????????1????100101001011001?????????????????????????????????????????????????????????????????????????????????????????????????????????????????????????????????????????????????????????????1010??????11101100000100??100??????????????????????????????????????1101?1????????????????????????????????????????????????????????????????????????001???0110?01000??0???????????????????????????????????00?0???????????????????????????????????????????????????????????????????????????????????????????????010??001??????????????????????????????????
	Aragosaurus                  ????????????????????????100000010111???2?1000001000??????01000101??????????????????????????????????????????????????????????????????????????????????????????????????????????????0?0?00010????100000010?01????1??0010100001?????0?000000010010?01???????????000011001??????????????????00000100????????????????????????????????????????????????????????????????0?0??0000001??00?0?010????????????0000001??????????????????010000????0????????????????????????????????????????????????????????????0????????0??000000??0????0000010100?00???00??000110?1001???????????0?????
	Astrophocaudia               ??????????1???0?0???????1?00001?000?0???????????????????????????????????????????????????????????????????0??100011?2??111?20?0????????????????????????????????????????????1????00?0?001010101101110110?010??021?00???????0???????????????????????????????0?????????????????????????????0????????????????????????????????????????0??0??????????????????????????0?0???00????????????????????????????????????????????0???0???00???????0????????????????????????????????????00?????????????????????????????0?0???00000??0????00100????????????????????????????????????00?????
	Atlasaurus                   ??01?0101?111????????000???????????????4???1???????00??????????????????01010?1???????11???0????01???0??????10??00????????1?0??100??0??????10??110?1?0?00?0000?0?0??0???????????????????????????????????????????0??????00????????????????????100?00?????????????????????????????1?????00????????0????1????????0?????0?00000????00??0?00???????0????100????????????????????????????????100001???????????????0?1?0100???0???????11????01??????????00?0??0??000000?00000?0????????????????0????????00?0??1????????????????????????????????????????????????????00????00??????
	Australodocus                ??????????????1?0?????????????????????????????????????????????????????????????????????????????????????????????????2??111100001100??11?0???????????????????????????????????????????????????????????????????????????????????????????????????????????????????????????????????????????????????????????????????????????????????????????10??0???????????????????????????????????????????????????????????????????????????10?1??????????????????????????????????????????????????0???????????????????????????????????????????????????????????????????????????????????????????????
	Baotianmansaurus             ????????????????????0?0?000????????????????????????????????????????????????????????????????????????????????????????????????????????1?????0??2?1111211?00??0???10?1011111111?0????0?????????????????????????????????????????????????????????????????????????????????????????????????????????????????????????????????????????????????????????0???1?11010?10????0???????????????????????????????????????????????????????????????????????????????????????????????????????????????????????0000001??000000??0???????????????????????????????????????????????????????????0?????
	Brachiosaurus_orig           ?????????????????????100100????101???0?411??????????????????????10??????????????????????????????????????????????????????????????????????????21110?220100?110011?0110110??11?10?0?0??00????0110???0000??????01????????????0?0??0000?000?????????????101?1??????10011???????????????????00????????????????????????????????????????????????????00??011100?0010?00?0?00?????1??0110101?????????10?0????010?????????????????10?????????0??????????????????????????????????????????????????00000010000000011?0??0000000??0010?0??????????001?0?????????????0????????????0?????
	cf_Brachiosaurus_USNM_5730_  ???1?0?00?111???????????????????????????????????????????????????????????????1?1??100001????????01?00??11???1000001?????????????????????????????????????????????????????????????????????????????????????????????????????????????????????????????????????????????????????????????????????????????001010???101??000???010??00???010??????????????????????????????????????????????????????????????????????????????0??0??????????????????????0?0100100?00?0?00?0100??000000????????????????????????????????????????????????????????????????????????????????????????0000??????
	Brachiosaurus_hypodigm       ???1?0?00?111????????100100????101???0?411??????????????????????10??????????1?1??100001????????01?00??11???1000001??????????????????????????21110?220100?110011?0110110??11?10?0?0??00????0110???0000??????01????????????0?0??0000?000?????????????101?1??????10011???????????????????00???????001010???101??000???010??00???010????????????00??011100?0010?00?0?00?????1??0110101?????????10?0????010????????0??0?????10?????????0?????0?0100100?00?0?00?0100??000000???????????????00000010000000011?0??0000000??0010?0??????????001?0?????????????0????????00000?????
	Brontomerus                  ?????????????????????????????01?????1???????????????????1???????????????????????????????????????????????????????????????????????????????????2????????????????????????????1?????????????10??????11??????1???????????0??000???20?????????????????????101?10?????????????????????????????????????????????????????????????????????????????????????????????????????????????0???0????????????????1010???????????????????????????????????????????????????????????????????????????????????????????????????????0????????????????????????????????0????????????????????????????????
	Cedarosaurus                 ?????????????????????1??11010??10011?004110100010?21?????00??1??0??????0?1??????????????????????????????????????????????????????????????????20111?22??00??0?????0??0??????1???00?1000000??01?0?100210?010??021?00???0?101???200110000001000???1?10???????11??0??0100????1??????1001??1000?1?0???????????????????????????????????????????????00???111?0?00????0?0??000000?0001??101001??0???????010?1??1???001????????????1?0??????0?0?0???????????????????????????????????????????????0?0?0????0??0???0?0?0000000??0????00000??????00??????0?00?10???0????010?????0?????
	Chubutisaurus                ????????????????????01??1001000???0?1??2100101010??1101???????010?11??????????????????????????????????????????????????????????????????????1?2011112?0?0?????????????0?11111????0?11?0000????1??11?????01???021?00??01?101?????1110100000???0??101???????????001000101?????????????10??00???????????????????????????????????????????????????0011101?1?????????0?00???0001???01101010?1??0?????????0?1000?????????????????0??00?00???0?????????????????????????????????????????????????0?0010???????0?????0???????????????000?01?100?001???????00?10?1?0?0??????????0?????
	Cloverly_titanosauriform     ??????????????????0?100????????????????????????1?11????????????????????????????????????????????????????????????????????????????????0???11???20111?220110000?0?1000?011111????????????????????????????????????????????????????0??????????0101??????????????0???????????????????????????0?00???????????????????????????????????????????????1?000100111?0?00?????????????????1????????0???????????01???????????????????????????0????????????????????????????????????????????????????000000000010000000011??????????????????????????????????????????????????????????????????
	Daxiatitan                   ??????????????1?1?1???????3?????1?0101??????????????????????????11???????????????????????????????????????????????????11100010?110?00??????11?01011210?0?0?1?001111?1?????11??????0??1???????1??????11???????1??1???0?1100001???????????????????????????????????0??0???????????????????0???????????????????????????????????????????????0????0?0??1?1???????????????????001??????????????????????????100???????????????0??????????????????????????????????????????????????0??0?????1????0??????????????1????????000??0?????????101?00??????????????????0??????????????????
	Dongbeititan                 ?????????????2??????1?0?003?????0001?0???????????????????11000001111100001????????????????????????????????????????2????1??0?0???????????1???20100?220?00????0?100??001???11??????0?100??????10???001???????0???10???10?01001???????????????????????????????00010002010001100000010????0????????????????????????????????????????????????1???0001?0??1????????0??0?????00?1??????????????????????010110000000?1??????????????????0??0??????????????????????????????????????????????????0000?0?0?000?0?110????000000??0000?0????10?000?????00??00000001?0?11?0010????00???0
	Dongyangosaurus              ??????????????????????11010????110????????????????????????00???????????????????????????????????????????????????????????????????????1????????2011(0 1)122??00101?0?011??111???1???1???0????????1?11???1010?????00???????????????????????????????????????1010??10110?????????????????????????????????????????????????????????????????????????????00?????10?0?10??100?0?11????????????????????????0??001?1?????????????????????0?????????0??????????????????????????????????????????????????00?1?0?0?000000110???1??00010000???0????????????????0?0000??0?11?????????????0?????
	Erketu                       ??????????????201?????????????????????????????????????????????????10111???????????????????????????????????????????201100020101110011010???1?????????????????????????????????????????????????????????????????????????????????21?????????????????????????????????????011111101100???????0?????????????????????????????????????????1010000???0??????????????????????????????01????????????????????????????110??????????001???????????????????????????????????????????????0000000???1??????????????????????????????????????????????????????????????????????010??????????????
	Euhelopus                    1???1?????11122010100011???????????100??010?????????????101010000111111?0?000010??????1??010?1???????1?000110001102?01110001011110110000?110201011210?101001000001000110011110?????????????????????????????????????011010?01??10000000????????????????0?1100001000001101111110001100?100?????10000001?1????000??0?????????????00?0110001100000?00111?00001?????????????01??0010?01?????????1?1001?10101000???????000001????????000??00?00???????00?01???????????0000?0?00000000000?110000?0100000?001100?????????????????????00100000??100?000001001100010000????1?00???
	Europasaurus                 0110101010111?0100??0100110000110000?0???01?0????00???????0?111??011??????10011?1100001001101??011000100010100000010?101120000100010??000?10001101210100011001000110111000??10?0?0?00000?0???0?100010?010??020?0?1010100000000??00?000??0000??1??0?10101???000100110?0001????????????00000???110000000110010000000000000010010000?0100011000000101110000000?00?00?0?0000?0??1?0100?0???????1010??00?00?0?0??1001?01110??010?0??0000????0?0??000100001000000100?000000000001000?0??0000000(0 1)010000000001000??000000??0????00000?01000001?????0?00010?1?0011?????00000?01?0
	Vouivria                     ??????????1??????0??????100????????1???311???????001????????111??????00?1???????????????????????????????0??100000????10112000???0??0?????????0110?1???0?????????????????????1??0?0?1??????0110???0?????????????????00?101000??00100000??0000?01?101101??0??0?0100?00000011100????0????0000?????????????????????????????????????0??0????11???00???????????00??0??0????00?1??01?0111??01?0?????1???0011000?0???????01??1?11???0011????0????????????????????????????????0?00??0?????1??????0????????????????00?????????????0????0010000010??????00010?1?0??0000?????000???0
	Fukuititan                   ??????????1??????????????????01???????????0?010?0??1????????????1???????????????????????????????????????1??100111?????????????11???????????????????????????????????????????????????????0?1?????1???????????????????????????????11001000?????????????????????0????????0?1???????????????0???????????????????????????????????????0????????????????????????????????????????????????000????????????????????0?????????0?????????????????????????????????????????????????????????????????????????????????????????????????????????????????00??????????????1?0??????????????????
	Fusuisaurus                  ????????????????????????1?0????100????????????????????????0??????????????????????????????????????????????????????????????????????????????????????????????????????????????0????????????????01?????0?10??????021?????????????????????????????????????10101?1????????0????????????????????????????????????????????????????????????????????????????????????????????????????????????????????????1??001???00????????????????????????????????????????????????????????????????????????????????????????????????0???00?0000??0????0????????????????0?0????????????????????????????
	Galveosaurus                 ??????????????1?????010011010??????1??0?100?????????????????0011??????????????????????????????????????????????????2??001?20?0???????????????101101?00000????0?0?01?0000??0?00??0?0?00010???????10??????????020??0????0001????001100000??????????????????????00????????????????????????00??????????????????????????????????????????00??????0000?0?1?1?0??000??0???????00??100100?01????????????????0????????????????????????????????????????????????????????????????????00?????????????00?0???0?00?001?000????????????????0000??????00????????00010?1??????????????0?????
	Giraffatitan                 100110101011111100?1010011010001001100041111001100110011110011111011011???1011111100001011101010110001120101000001200011120001100000?1000?11211101220100110001(0 1)10110110??11??000?10100010000100100011?0101002110010101(0 1)0100020011001000001011010100101110110011001100010111110100001?001001111100100001111100000000000000100(0 1)010001100011?000010011100?001??000010000000101011010100111?00010100001010?0100011111011111111100?110000???00100001000001000000100?0010000?0000000?001???0000101000000001100000000000??0010?000001010000011001000000100110011001000000000100
	Gobititan                    ???????????????????????????1010???1?????????????????????????????0011101001????????????????????????????????????????????????????????????????????????????????????????????????????0????1??0111????1(0 1)1?????01???????0110?????????????????????????????????????????????0?001111111110010100110??????????????????????????????????????????????????????????????????????10????00??????????????????????????0????10?110001????????????00?????????001??????????????????????????????????????????????????????????????????????????????????0000??????????????????????????0100010????00????
	Wamweracaudia                ????????????????????????0130001001????????????????????????????????????????????????????????????????????????????????????????????????????????????????????????????????????????????0000?10010??01100000000?100??00??10?????????????????????????????????????????????????????????????????????0?????????????????????????????????????????????????????????????????????00?000100????????????????????????????????????????????????????00???????0?????????????????????????????????????????????????????????????????????0?1000000??0000?00000?????????????????????????????????????0?????
	Huanghetitan                 ???????????????????????0110?????00?100??????????????????????????????????????????????????????????????????????????????????????????????????????????????????????????????????????01?0?0??10???????0?1?0010???????20?0???01010?001??????????????????????????????????????????????????????????0??????????????????????????????????????????????????????????????????100???0????????????????????????????????????????????????????????????????????????????????????????????????????????????????????????????????????????0???????????????010?0101?00???????????????????????????????0?????
	Huanghetitan_ruyangensis     ???????????????????????1110????1001??????????????????????????0???????????????????????????????????????????????????????????????????????????????????????????????????????????01?01?0?0?010????1?10???0010???000020?01???????????????????????????????????????????00????????????????????????0??????????????????????????????????????????????????????????????????10001?0000000?0????????????????????????????????????????????????0?????????0???????????????????????????????????????????????????????????????????00??0000000??0000?0????????????????????00??0????????????????0?????
	Janenschia                   ????????????????????????????????????????00100110111????0??0000010011100100????????????????????????????????????????????????????????????????????????????????????????????????????????????????????????????????????????????????????00000000001100?0???0????????00?0100010000011100??01000100000101??????????????????????????????????????????????????????????????????????????????001010001???????????0001100?000001??????????????001?1????100????????????????????????????????????????????????????????????????????????????????????????????001??010?0000?0?10010100010?????0???0
	Jiangshanosaurus             ?????????????????????01?10000???00?1?????????????????????????0?11????????????????????????????????????????????????????????????????????????????0101?221?00??0???0??10??010?1?????0?0??000????????1??01???????0???????010001?1???????????????????????????????0??0???0??????????????????????????????????????????????????????????????????????????01???1?010???????1?0??1??0?00??????????????????????0100?????????????????????1?1???????0??????????????????????????????????????????????????00?0?01???00??0?1??0001??000??0??0?00000?01????????????0??????11?????????????0?????
	Lapparentosaurus             ??????????0???010????1??01000???00?100??111?0001100?0???000?00110011?00????????????????????????????????????000001????10001000????????????????0(0 1)0000?0100??????0?00?0010??0?00????0?100?0?0011??0??110??????????????000001??0??01000000000000??0010?1000001010110001100??101?001100????0000000??????????????????????????????????0??00???????0000?0??0?0??0????0??0??0?00?0??010000101???0???00100?00000???????????0??????0??00?00??0??????????????????????????????????0??0????????????0000?0100000?000??0???000000??0?????0000001000001??0100000000?11010?0000????000???0
	Ligabuesaurus                ??????????1?????010?11?????????????111?2111?????????????????????1?10???000??????????????????????????????0??1001?002????111000???0000??011???2?100?220?1?001???1000?0??1????????????????????????????????????????????0111010?0??11100100????????1??0????????????1?00110010111?1??11?10??00????????????????????????????????????????????????01??001001??????0?????????????011??0110101???1??????????????00?00000?????000??????????0000??00??????????????????????????????00??0????0????0000000?0??????????????????????????????????10100000????????????????0?010???????0?0????
	Liubangosaurus               ?????????????????????01??????????????????????????????????????????????????????????????????????????????????????????????????????????????????????0110?210110??0?0?1?110101????????????????????????????????????????????????????????????????????????????????????????????????????????????????0?????????????????????????????????????????????????????00???11100?00????????????????????????????????????????????????????????????????????????????????????????????????????????????????????????????00000010?00??0011??????????????????????????????????????????????????????????????????
	Lusotitan                    ?????????????????????1??11010???0?1???????0?00000????????????1????11?00??????????????????????????????????????????????????????????????????????011??1??????????????1?????????01??0?0?10000??01?0?100??0???0??020?(0 1)0?????????????0?00????0000???????????????10000?????000??11110?????????000?100???????????????????????????????????????????????00???????????????0?0??000??????0110?0?01???????????0001?????????????????????0110???0??0?????????????????????????????????????????????????????????????0?0?????0?000??00??0????00000????????????????000100????1?0????????0????0
	Malarguesaurus               ????????????????????????1?01001100???????????????????????????????????????????????????????????????????????????????????????????????????????????????????????????????????????????????0??00010?1?001110110??1???020??????????????????????????????????????????????????01????????????????????0??????????????????????????????????????????????????????????????????????00??????????????????????????????????????????????????????????1??????????????????????????????????????????????????????????????????????????????????00000??0????00000?????????????????????????????????????0?????
	Malawisaurus                 0??0?1011?2?1?21011?110110301111001??01?11??0011101?????????0001??01?????1100?????????????10???100100?0011?1(0 1)111102??101100001100000?0?11?102?1011221?101001??1100?1?110011??1011??11100??01111111110?010??02010011??????0?121111011001?1101??????????????01101100?1?1?1?????????????111101?0110????0?????????01???00?1011011001??100110010??01110111100010100100?000???11?010010100????????????1010????11???????000001000000???000????0???????00????000000100?001000???0??000?00????00??0010?000?00?1000?0000000??0000?01100??????001???????00010?110??0???????0000?10?
	Mongolosaurus                ??????11??2????1????????????????????????????????????????????????????????????????????????????????01010???1?11(0 1)1111??1110000???01?0??1?????????????????????????????????????????????????????????????????????????????????????????????????????????????????????????????????????????????????????????????????????????????????0???1?????110010????????????????????????????????????????????????????????????????????????????0???????????????????????????????????????01100???????00?000?????????????????????????????????????????????????????????????????????????????????????00??????
	Opisthocoelicaudia           ??????????????????0?11111001010?10101011000110101111011?01110000110001111??????????????????????????????????????????????????????????1????10???11?11221?010010011111011?10011?011??0??1100?10?0?011101??011??020?0?11011??11112110111111?11100111001?11101??0110010020?111111111?0??0?1?0110010??????????????????????????????????????????????11(0 1)101110110??11?1??010???010001110?11010001?01?001111?1101000???1????????????0000??0??0?001???????????????????????????????????????0??00?000000010?00000011000??000000??0000?01100001010000???0?00001?0?1100?1?0?00????0????1
	Paluxysaurus                 ??????????1???21??0?010010010011100111?2111?00100??1?0??1011001010111???????????????????????????????????0??100001?2?????121001100000?1111?1?2011112(1 2)011000000?1000?01110111?1?00?0?00?00????00?110010?010??020?00???10110000201?000100010?01??1?0??10?0??100001101001111??????????????00001?1??????????????????????????????????0??000001?1?000?0011?00?0010?00?00?0?000?????1?0?0100?0?0???????010?1001000???????011?0??00000??0??0??????????????????????????????????0?00??00?????000000000100000000110???0000000??0????00?0010??00001??00?00000100110?01?0??????00?????
	Haestasaurus                 ????????????????????????????????????????00100101110???????????????????????????????????????????????????????????????????????????????????????????????????????????????????????????????????????????????????????????????????????????10000000001100???????????????????????????????????????????000111??????????????????????????????????????????????????????????????????????????????0010?0001???????????????????????????????????????00??????????????????????????????????????????????????????????????????????????????????????????????????????000??????????????????????????????????
	Phuwiangosaurus              ?????0101?2???110?1?111110010??10011???1?1??00111????????101000110?00?????????????1?????0?10???001010???11?101111????1011200011100110000?110?(0 1)111121010000011?010100010??11?1000?0??0100?10?10?1?0111????11020?0?11111011???2010000?00?0000???1????10110??1??01?01010101?????????????000??1?????????????011??0?????0000001?010????0?0001100000??011100?00?0?01?010010?0??0101?0?010????????0110??010101010????1??01?001?1000??????0????????000?????1?0??00110000?????0?000000?001???0000000100000?001100?00000000??0000?00100001?0?00???0??000?010???0??1??????0000??1??
	Qiaowanlong                  ??????????????110?????????????????????????????????????????110100?????????????????????????????????????????????????????10110000?110011000???1????????????????????????????????????????????????????????????????????????????????????????????????????????10100?00000????????????????????????0???????????????????????????????????????????01??01???????????????????????????????????????????????????011001???????????????????00??????????????????????????????????????????????????00?00??????????????????????????????????????????????????????????00??000001001????????????????????
	Rapetosaurus                 0?10?100102?1221011111011?311??100101011101001001011100???01000100??1??1?001?011?11011?00?111??10001010011?111101020?00000000???0000?0001?11201101211?10001111110101011001?11???10??11011?1?001110111?010??0???00111110000002110101110110001??1001?10101?100100100200111???????11000?010101111?0?000000?11011?1111110?11111111110?101110000?0011101111011?????100???00010010101101?1110111011110101111?001001??10?0000????000?0000??00???10000000?101000000100100000?000001000?0?000000?00010?000?0011000?00?0000??0????01100101010001?100?0000010?1100?1?0000100010?1??
	Ruyangosaurus                ??????????????1?0??011111???????????????????????????????????????1111??????????????????????????????????????????????2??1010(0 1)?00???????????????201011210010?0110?0??1000?1001???1???0?????????????????????????????????????????????????????????????????101?0??????1100211?????????????????0???????????????????????????????????????????00???????000??10111?000100???????????????????????????????0?00????01??????????????????????????????????????????????????????????????????00????????0???00?100?0?000?00110????????????????????????????????0?????????????00???????????0?????
	Saltasaurus                  ?????001??????0101???101113111101?001???000?1000111?0???0?0??1??11001????????????1100??????????101100?????????????2?01010200100?0000??011???201011221?1010011?1101010110011101?110?11101111?010110001?01000020?00?00100001112110011111011101??1?1??111111111100110211111???????110????1111100???????????110???11???11011101111???10(0 1)101001??00001011110111110?00101010110?1110110010?0?1???0?101101111?00111?11???0100?000000?00000???????00?1?00????000001100?????????0000000????0??00?110?0?000?0011?00?0100001000100?01100001010011?100?0000010?111011?00???00?00?1??
	Sauroposeidon                ??????????????2?0?????????????????????????????????????????????????????????????????????????????????????????????????2??111121001100000?11???11??????????????????????????????????????????????????????????????????????????????????????????????????????????????????????????????????????????????????????????????????????????????????????0???0???0?????????????????????????????????????????????????????????????????????????001????????????????????????????????????????????????00??0???0????????????????????????????????????????????????????????????????????????????????????????
	Sonorasaurus                 ?????????????????????1??1?010????????????1110011?0?10???1???????????0??010??????????????????????????????????????????????????????????????????2?110?2?0110?????????????????????????0??000????????1???1????????21??????????1??????1000100010??1??10???10???0????????????010???????00011???0001?1????????????????????????????????????????????????????????????????0??????????????????010?1??0???????????????00000?????????????1100???????????????????????????????????????????????????????????0???????????????????????????????00000???????0???????????????????1?000?????0?????
	Tangvayosaurus               ????????????????????000?100??111101???????????????????????0100011?1?101?0?????????????????????????????????????????????????????????????????????1(0 1)11210??0??????0????011????1???00?0??01011101000110110?010??021?0?10???????????????1000????????1??????????1100010011001?0111?1???0???110?????????????????????????????????????????????????????00????110??0?????1?01?010??????????????????????????0?0?0100000???????????????00????0??0?????????????????????????????????????????????????????????????0000????0?0000000??0????00100???????0???00?000001001?0??100???????0?????
	Tastavinsaurus               ?????????????????????10010010001011?????????00000???????100(0 1)(0 1)001011001(0 1)010??????????????????????????????????????????????????????????????????20110?200?00??000?1?00?0010??1?11100?(0 1)0000010?1?101110(1 2)10?0101002110000???????????????????01???????????101010110000000010111111110100010110???1?1???????????????????????????????????????????????00???11100?00?0000?000000?????????????0????????111000011000010101???????????1000???0??0?00???????????????????????????????????????????????000000100000?001100000000000??0000?00000??????????000?0000010011011100010????00????
	Tehuelchesaurus              ????????????????????00?????????????110?100101110101???????00000000??????????????????????????????????????????????????????????????????????0???101101200?100?100?1?0??001???01?1??????????????????????????????????????001001001??10000000000010?????????????00?00100?1?1?????????????????0000001??????????????????????????????????????????????00010011110?00????????????0001??0000101?1???????????0000100?????????????????????00????????????????????????????????????????????????????1???100000(0 1)00000?0011?0?????????????????????000000001??00?000001011001?????????????????
	Tendaguria                   ??????????????????1?1?????????????????????????????????????????????????????????????????????????????????????????????1????????????????0????1?????1100??????00????00?????????????????????????????????????????????????????????????????????????????????????????????????????????????????????????????????????????????????????????????????????????0?0??000?????????????????????????????????????????????????????????????????????????????????????????????????????????????????????????????????11110?????????????????????????????????????????????????????????????????????????????????
	Venenosaurus                 ????????????????????????11010011001?0???????000100211?????001010?????01??????????????????????????????????????????????????????????????????????????????????????????????????1?????0?1000000??0110?100(1 2)10?01?1?020?00??110001?????????????000100??1?1????????10000??????????111?1??01011??0?00100???????????????????????????????????????????????????????????????00?0?000000???????????0011?0000????0?01????????????????????????00?1???00??????????????????????????????????????????????????????????????????0?0?0000000??00?0?00000??100???????????00010?10????0010?????0????0
	Xianshanosaurus              ????????????????????????103????1100??0???????????????????????????????????????????????????????????????????????????????????????????????????????????????????????????????????1?????1111111????1?11???0000???0??00??1?????????0?1??????????????????????????????????01000????????????????????????????????????????????????????????????????????????????????????????????00?1?????1??????????????????????????00???????????????????0?????????0???????????????????????????????????????????????????????????????????????1000000??0000?0????????????????????????????0????????????0?????
	Epachthosaurus               ?????????????????????10111310011001????2100100101111111?????????0?10101010??????????????????????????????????????????????????????????????????2011(0 1)?220110??(0 1)?0?1?010101100?1?110010?110011?01110111(0 1)(0 1)1?01000020?0011????????12110101100111100111001?1110?110?10110?0111111101???00101110101111???????????????????????????????????????????????00??1011110111010?1001111???1?111111000011110011???1101110101?011??????????000000?00??00010??????????????????????????????????????????????00?010100000?0011?00?0000000??0000?00000?????0001??00?0000??0?11000000000????00???1
	Nemegtosaurus                0110101010211???????????1???????????????????????????????????????11?0??1???0110111100111001111??10001?102(0 1)111(0 1)11110?????????????????????????????????????????????????????????????????????????????????????????????????????????????????????????????????????????????1?00?????1??11????????????????1111111010?111101111?101?1111?11111???????????????????????????????????????????????????????????????????10???01????1100?????????????????????11100000001111000001100100000?0???????????????????????????????????????????????????????????????????????????????0?????????000??11??
	Tapuiasaurus                 01101001?1211?2??????10??????????????0??????0?0????1????????????1?????????01001111?0?010011110(0 1)0?011?002(0 1)11111111020?????2?????????0??????112?11??2?1????01???0??0??0110111????????????????????????????????????????????????12??????????11???????????????????????01????????????????????0???1??1101011000111110111?1101?1?101???11?????????????0??1011?1??????????????????11????????????????????????????????????110??????????????????????012?0?0??0111100000110010000000???????????????00?000???000?0011????????????????????????????????????????????????????????1?00??11??
	Diamantinasaurus             ?????????????????????1??????????????1??10011101011110011100100001101011???????????????????????????????????????????2?????????????????????????21110?221?00??1???1??10?0?10?1110???????????????????????????????????????0?101?????10000100011100??0100?11101111110111020111011011?????????0011110?????????????????????????????????????????????1?11???110?0?00????????????10?1??1101100001001000101101110000010?????????????????00?00???0?????????????????????????????????????????????????0000?01??000?00?1?????????????????????????????0?1??00?0000010?110?010?????????0???1
	AODF_836                     ??01?001??????010????1?????????????????????????????????????100????????????????????1?0?????11???10101??????????????20010102000(0 1)0?0000????????201111211?00?000???????1?1110111????????????????????????????????????????0?10????????????????????????????????1??110????????????????????????0?????????????????1??????1???01???100110??011?0?????1?11???110??100????????????1?????????????????????????0111??????????01?????00?????????????????????000?00????0?1000100????????0000???????????0000001??000???11??????????????????????????????????00???000?0??????????????0????00?
	Savannasaurus                ????????????????0???110?1001????10???1????0?10000??1001??1010001?????11???????????????????????????????????????????2??10002?00?????????????112011112(1 2)1?0000100001011101110111???1?111??????1????1?0010??????020???????????0?100?1?0?1??11??????1?10???????11110??????????111???????????0???0???????????????????????????????????????1????????010?01111001(0 1)(0 1)1???1????1?????100???????0?0000000????0101?????????????????????0??0??0???00???????????????????????????????????0???????0?0???00000010?000?00110????000000??0????0??00??????0????00?0000010?11????00???????0????1
	Wintonotitan                 ????????????????????????110??01???0?1???????011010?10???1???00??????????????????????????????????????????????????????????????????????????????2?110??????????????101????1??111???0?0?00010?11????1???????????020?00??0?0100????????0?000010??1??1?0???????0??0?0????????????????????????0?10100????????????????????????????????????????????????????????????????(0 1)?0???0000?????????0?0?10?0000??????01????????????????????????00?0???00??????????????????????????????????????????????????0???????????????0?0??00??00???????00000?010????????????00010?1??????????????0?????
	Futalognkosaurus             ?????????????12?01011??1103????110?????11??1?????1?1??????11000???????????????????????????????????????????????????2?110100000?0?00?0?00?1???211??12?1?10001????10?????1?????0??010????????1?11???1011????00020????????????????????????????????1????111???10??0???????????????????????????????????????????????????????????????????0000010?1?000???????????10?0??0101????????0????????1????????1?1101???????????????0000??0???????111???????????????????????????????????0?000000???1????0????????????????0??1000000??0000?0???????????????00?000001001??????????????0?????
	Muyelensaurus                ?????001??2???????1??10?013?1???00?1????111?0010111?0?????0000111?10?01??0??0?????????????10????00110??????111111?2??1010000010?0000??001???2011112?1?001011??11010011100??????010??00011?1??1?11?011?01????20?????010100???2111001100?11100??100????????101101100211101111?1??100???11?01101??????????????????????1??1??1?????1??00??1???0?0??1111111001?????00??1??010?01011011100???1??1??100101110?0??1?10??????001??0000?000001?????????????????0????1100???????0??0??00?????00000000010?00000011??????00000??0????000?00010000????0????00010?1000?10001???0?0????1
	Aeolosaurus                  ????????????????????????113???????0?1???1001100?1??1?00?????0000?????11?????????????????????????????????????????????????????????????????????????????????????????????????????????11??1?????1?????????????????20?00????1000??????11?1??0?1?10???1???????????10?0?????????111??1??????????1??1???????????????????????????????????????????????????????????????????11???10?1?????1???1?0?1?0?????????10?????0???????????????????0???????????????????????????????????????????????????????????????????????????????00?000??00?0?0??????????00????????00010?1???010????????1?????
	Isisaurus                    ??1??0????????01010??101??310?00101010??11???????11?????1??10001???????????????????0?????????????00????????????????????0??010???0000????1?????1???2?1??0?0111?0?0??001100?1?0???10??11?11?1????10?011?0?????1??00???10000110??101?1110??100????????1110????110??????????????????????????1?????????????????????11???01???1???1?????00?00????????01?1?0?0??11???00???0?001????1??100?1???????0?1?110????????????1???000010?0???????00??????????????????0????????????????????1000????????0?000???000?0?11????0000000??0000?0110000??1000???0??000?110?1??????????????0??1??
	Jobaria                      0001?000??0100001001000001000110000100?1101?000000000000001000011?10100???100100?10000?000?0???010?0??0000?00011(0 1)0101100120001110010?0000?10101(0 1)001201101000000000?0010??0000000?0?01100?01?000010010?01000020?10000001010012000100000000000000100100000?10000100110100?100?00????00?0010000?000???01???1?100000???00??00?????00?000001110000001011000?00?0?00?00000?0000?100?0?0101?10?0?0?0100000100?0?????0???001000?000001110000???00000?0?00000?0??0?00?0??000000?0000000?00?010100000100000?0000??0?0000100??0000?00000001?01001?001000000001100?0?00????0000????0
	Padillasaurus                ?????????????????????1??000?????????????????????????????????????????????????????????????????????????????????????????????????????????????????20111?2????????????????????????11??0?10?00??????10???00????????020??????????????????????????????????????????????????????????????????????????????????????????????????????????????????????????????00?????1????????00?0000?????????????????????????????????????????????????????0?????????0???????????????????????????????????????????????????????????????????????0????00??0????0?????????????????????????????????????????0?????
	Losillasaurus                ??????001?????000????00?10210??100??????100???000????????????0?????????????????????????????????001010?????????????1???010100001100?0????????00110??10100?0000?0??1100?0??1?01??0?0?00000??0010?000010????00020??????????????00010?0000?0???0?0??????00000??0?0????????????????????????0??0??0???????????????????????000000???0????0000??????00???11000?00???00?0101????????????1?1???????????0???00??????????1????110???0?0?10????0????????????????????0?00100?1????????000??????????000010110000?00110???0000000??0000?00000??????00????????00000??????????????0?0?????
	Turiasaurus                  0?001000110???0??01????0?????10???????0?100000011??0000??????????????001?010???00100001000100??001000???00?000011?1???011100011100010000?01000110?110100000??0001110010??00010?????????0????????????????????????????????????000100000000???01001001?????????????????0???100?0???0000?000?000???0?????1??1??000000?000?00010??0?0??00000?0?0000?001?0?0?0??????????????????101001110??100010??????????0????001111?10000?????11000???0???0?00000000000?000000100?1?????0??00000001??0001000001?0000?00?100???????????????????0???????0000??????????????????000?0?000???1?0
	Zby                          ??????????0???????????????????????01?0??1000001110100001????????????????????????????????????????????????0??000011?????????????11???????????????????????????????????????????????????????????????????????????????10??0100?1001??0001?000010000??01001????????????????????????????????????000000??????????????????????????????????0???????????????????????????????????00?001??010011100???0?????????????????????????1?????????10?0??????????????????????????????????????0????????????????????????????????????????????????????????010??0000??????????????????????????0??????
	Mendozasaurus                ????????????????010?1????0311??010111???110?0110????0???????????10??0????1????????????????????????????????????????2??10(0 1)000(0 1)000?0000??001?????1011??????00?????1???????????????010?100011?1?11?111011?01???020?00??01?101???2?11100100?1??00??100????????1????110021011111?????000001111?11?1?????????????????????????????????????00?????1?0??111?????????????101?110000?11011011100?1?1???????????00??001011?????0000???0?00?001101??1?????????????????????????????????0??000????0?0?0?????????????????0?1000000??0000?00000001000011???????????????0010?0000????01????
	Notocolossus                 ????????????????????1???113????1101?????010??????????????0???????????010?1????????????????????????????????????????2????????????????0???01?????11?1??????00?????0?????????????????0?100????1???????110???????21?00?????????????11101100???????????????????1??????????????111?1??1?0101??1???????????????????????????????????????????????????0??1?0?????????????10??110??????0111111????????????????????????0?1???????????0???????????111???????????????????????????????????????????0?0?0?????????????????????00000??0????0??????????01????0???????????????00?00????0????1
	Pitekunsaurus                ?????1011?2???210???11??1?3??01????01????????????00?????????????1?????????????????0?????????????00100???1??111111?2??10(0 1)00000?100000????1???2011(0 1)1221?0?001????100?1011001??????10?100?11?1?????1??11???????20?0???01?100??????????????1?000??????????????????1100??????????????????????01?????????????????????????0101011?111?1?00100?????000101???1?0?????????0??0001????????????1???????????????0?????????0????0000???00?0????????????????0???????0?0001100???????0??00?0??????0000000001??000?00??0?????00000??0????00000001000??????????????????0??????????0?0??1??
	Rinconsaurus                 ??????????2???0?01???10?1?30111????1??????0?????????????0???00011????????????????1?????????????????????????1(0 1)1111?2??0010200?00??00?????1???201?1?211??0??1(0 1)??1?010(0 1)0110?1??1??00???0001111????11???1?01?0002010???01???0??12??100?10?????????1?0??1011??10?1011?01????????????????0???????????????????????????????????????????1??00??11????0????1??1??00?????00?0?????00?????011????????????1?010111????????????????0???00?????0????????????????????????????????????0?00??000???????0000001??000?0011?????000000??0?00?000000?100?0?1??00?0000010?1000???????????0?????
	Patagotitan                  ??????????(1 2)???2?0?01110?10300??0101010??11??011?0?????????01????1??????????????????????????????????????????11?????2???0100010?0?00?0???01???2011?121(0 1)11?001?010001100110011????010??00?11?1??1?1??011????10020?0???0111?1?112?11??1100??0???????????????????1?0?0?2???????????????????01??????????????????????????????????????????000?1??1??0???(0 1)1111?0?????0??0?01????10?1011?100?????????????????100??????????????00????????????1?????????????????????????????????????0?000?????000000000100000?0011????0000001000000?0??00101?100???????????0?0?1?0????????????0?????
	Argentinosaurus              ?????????????????????10??????????????0????????????????????????????????????????????????????????????????????????????2????????????????0???01???201(0 1)1121??10001??101?110?110?111?????????????????????????????????????????????0?1???????????????????????1???????????????????0?????????????????????????????????????????????????????????????????1??0???0111??0??1??????????????0????????????????????1???????????????????????????????????????????????????????????????????????????????????????000000???000?0?1???????????????????????????????????????????????????????????????????
	Puertasaurus                 ?????????????????10?1?????????????????????????????????????????????????????????????????????????????????????????????2??0?100?100??00?0???01?????1?????????00????00???????????????????????1????????????????????????????????????????????????????????????????????????????????????????????????????????????????????????????????????????????0?1??1?????10?????????????????????????????????????????????????????????????????0?00?????????????????????????????????????????????????????0??????1?0?0?????????????????????????????????????????????????????????????????????????????????
	Soriatitan                   ??????????1??????????1??11010???001?????110?0???????????1???101110?????????????????????????????????????????100101???????????????????????????20111?2?????????????????????????1??0?1001000??011??100(0 1)10?01????21?00?????????????01100000?????????????10?1?0??000??010????????????????????1???????????????????????????????????????0???????????000???????????????0?0??000??????0100101???????????10??01?00???????????0???????1????????0??????????????????????????????????0??????????????????????????????????0??0?0000??0????00000??????001???????0001001?0???????????00?????
	Bellusaurus                  ???0????0?11??010?0?00?01021001000?111??001?1000110?0???0?0?00001011110??01???0???00??????101???10?00???0??000001?1?0001(0 1)20001100000??000?101011011000100000??010100010??00?10?000?01000??01100000000?11???0???10??0010?1001??00000000000000??010??10000?100000000001100110?1??1000??00000001??0????1????010??000?0??00??0?????0?100000?000000?101?010?0000?00?00??000001??001010001?0?0???10000000000?000001????010000??0000?00000??????????0??0???1??0?00100?0???000?0000000??0????100000100000?0011000?0000000??0?00?00000101000000?00100000010?1000?10001??00000???0
	Cetiosauriscus               ?????????????????????0??0?001010000????000100001001?????0???????0?11???0?0???????????????????????????????????????????????????????????????????0100?00000??????????????????0?01????0?00010???????00?010?(0 1)1????1??100000000??????00000000000000???????0000?0?????00001?????10100??1?00???000??0????????????????????????????????????????????????00???????????????0?????000001??0010?0000?????????00????000????001????????????0000?????0?00?????????????????????????????????????????????????00???????????????????00100??0????0000000000?101???????????????01???0?11????0????0
	Chuanjiesaurus               ??????????????1???????0010200??0000110?100010000001?0?0???1?00?1?010?1????????????????????????????????????????????2?000100000011?00??0????10201000200?00??100?0????00???????????10?00000?????00000000?10000020?1000101?11001??000?00000?1000??010??00000???000000000???0???0??????????000?101????????????????????????????????????00?00010???00????1000??0???00?000000?00???00??00101???0000???0????10010???????????0000?0000??0?000????????????????????????????????????00??000??1?????0?0?0100?00????1??0??000000??0000?0?(0 1)00101000000??00?000?00?00?000??????????00????
	Haplocanthosaurus_priscus    ??????????????010000000010000??0000000??????????????????0010101101????????????????????????????????????????????????1??10(0 1)120001110000??001?0?1011011(0 1)0100000000000100010??00010?0?100110???01100010010?01000020?0010000001001???????????????????????1000001000010011???????????????????0???????????????????????????????????????????00001000010000011000?0000?00?0000000000??????????????????00000010100????????????110010000?????000????????????????????????????????????00?1000?0?1000100000100000?0010000?0000000??0000?00000001001????000?000000011100???????????0?????
	Haplocanthosaurus_delfsi     ???????????????0?????100000????100??0???????????????????00000000?1????????????????????????????????????????????????10010102???011???0????????10110?100100?000000?010011???0???0?0?0?011????0010???0000???000020?0????????1???10?????????????????????10000?1000000012???????????????????0?????????????????????????????????????????110?00????0?00??011000??00??00?0000???????1????????????????101000?0110????????????????1?0?????????0????????????????????????????????????0001??????1????0?00010000000000?00?00?0000??0000?0??????????????000?000001011000???????????0?????
	Lourinhasaurus               ??????????????0?????11?0100?????01?100?20110000110??????001000100?101?????????????????????????????????????????????1??101?20?????1???????????10110?2?????????????1?????0??0??1??0?0?000????0?????????0??????01??0???000101??1??01000000000000?0?????100000?10021000200000?11???????????00000???????????????????????????????????????0????????0(0 1)0????????????0??0?????0?0?01??001010101???????000?00000001000?????????????????000????0??????????????????????????????????????????????0????????????????????00??0000000??0000?000?0101000001?000?0000010?110101?????????00???0
	Moabosaurus                  ??1??000??0???0(0 1)001?1(0 1)1010300001000?????101??????00???????????????????????????????0?0?1???10???0000(0 1)0???00?000011?1(0 1)100(0 1)1(1 2)00011100010000001010110021010000(0 1)00000010001(0 1)0?0?000?010?011010000?0?100010?010?00(1 2)0?0000?????????0001000000??1100??????????????????100?????????????????????0??0????????????????1??000???01?00010010?00101000110000100010000?(0 1)11??0000?0000????000100101???????????????????????????01??(0 1)0010?0????0???000????0???1?0000????0?0000101?0?????00000000001??111100000110000?0011????0000000??0??0?00000??????011???????????????0?????????0000??1??
	Mierasaurus                  000??0001?0?1?00001?10101031000?00101???????1000?0?0??11??01000??011?01111?0???00?0?00????10???001010?0000?(0 1)00011?11?001110001110000?0000?10001100110100000000000110010??0?0???0?0?011100?00???1000?0?01???0???(0 1)0??001001?????????????00???0??0??0?10000010010100?2??000110????0000?100???00????????????1000??00???01?0??10010000?00000110000000010000?11????0?00??0000??????????????11????1??000?000010??0011???(0 1)0000??10000???000?000??0???0?00????0?0000101001100000?000000?00?000100010110000?00110?000000000??0????00000101010????000??000010???0???000?0?00000?1?0
	Dicraeosaurus                0?00?0101?2100000001000011111010110110?00(0 1)1?000?000?????0010000000?11110?0010111?101101?????0??100000?0321?1111010011110120000100(0 1)011000?00?01(0 1)0000101001000000010?0011000?001?000?11110?10010?00000100000011?010001000010?0??010000000?0001???????100000000000000101000110?1??10?????0000?0?2210101????200110000?001111100?0?00100001100000000001100100010000?0001000001??0010?0001???????1100001010010000??01?0?(0 1)1101?10000??0000????11?0100210??1?110110010?0111110?00101101000000000010000010?0010?0000000011100110?00000000000001?10110100010100000110????0000001?0
	Amargasaurus                 ??00?0001????000000100001101?01????010?000010000000?????0???????0011????0????????101001????????101100?????????????010110(0 1)200001000010000?00?00(0 1)0000101001000000010?00?100000?0???0?111?0????1??0???????????11??10???00011101??01000000000000???????1000?0?????100011??00111????0??????0000101???????????20111000???01111100010??1110011000000000011001000???00?0???00000???000010001????????100????1001000???01???0010?????00??0000?1?????01?0210??1?111110000?0??????10(0 1)1?0101?00000000000010010?0010000?000???????01100??00000000011?1?????????????0110100???00?000100
	Brachytrachelopan            ??????????????0?0000100???????????????????????????????????????????????????????????????????????????????????????????0??100020000100?010000?00?00(0 1)0000(0 1)01001000000010?0011000000??????????????????????????????????????????????????????????????????????100000?????????????????????????????????????????????????????????????????????????00??1000000000111001000??????????????????????????????????1?????????0????????????01101?????????00?????????????????????????????????????00??1101?00000100010000010?0010?0???????????????????????????????1??????????????0?????????????????
	Lingwulong                   ??00?010??1?1?0???0?0?00100?0??0100010??101?000??0????????0?00??011??00??????????1010001????????11100???21?111101????1100(1 2)00001000010?00?0??0010000(0 1)0100?0000?0011000(0 1)0??(0 1)0?00?0?0?00000????100000(0 1)1000100011??100000?001001??01000000000000????????0000000000000010????11000?????????000000????????????100?1000???01?01?10?10?0?100000100?100?0(0 1)10000?10???00?0001000000??0000?000????????1???00000001??????01???00001?00000??0000???????01?0000??1?1111100?0???????0?011?11?1??0000000010100010?0010?00?0000010??1?110000000010101?1?001?0100000?010???0?????0000?01?0
	Suuwassea                    0?00?010????1?(0 1)(0 1)0?0?0?????111??????110??001?????????????????????????1?????010?????00????1?00???00010?????1?111??1?1111101201001100110?00?00???1000??????00????00?????????0??????00?10010?0?????0???????????????1???010001000??0100000??????????????????????????????01010?????0010001?000?????221????????1001?000???0?10111101?0?1000010??000??000????????????0?????000001??0010100?????????????????????000??100???11101????????1???????1???000010??1?011100010??1?11?01001110?101?000?0???????????????0?????????????????00000001000001?????????????????11?1011??0?00?1??
	Amazonsaurus                 ?????????????????????1?????10(0 1)1?100??????????????????????1????????????????????????????????????????????????????????1???????????????????????????110??????0??????0????01?10000??????0?1?100??1?1000?0001001????1??00?????????????????????????????????????????????????????????????????????0????????????????????????????????????????????????????0?????????1?00??????00??00????????????????????????0?0?????????????????????????00???????0??????????????????????????????????????????????????0?????????10?0?0?0???00?0011000????10?10???????????10????????????????????????0?????
	Comahuesaurus                ??????????????????0?00??1100001??????0??000??????????????11??0??00??????????????????????????????????????1??1111????????????????????????10???1011000?00??10????0000?01?100??????0?110(0 1)(0 1)10??1????00?0???01?0001??00??????????1??11000000?????????????1????000000100110100???????????????00???????????????????????????????????????1?????????0?0000011??11010???11???0??????1??0000?00???????????1??11?010?0?????????????????00???????0??????????????????????????????????0????????????00001010??????000?0?????000????????11010010???????0???10?1101000011010?????????000????
	Histriasaurus                ?????????????????????10?????????????????????????????????????????????????????????????????????????????????????????????????????????????????????10111???0100??00???????01???????????????????????????????????????????????????????????????????????????????????????????????????????????????????????????????????????????????????????????????????????00??????1???0?????????????????????????????????????????????????????????????????????????????????????????????????????????????????????????????10?0???0???01?1???????????????????????????????????????????????????????????????????
	Limaysaurus                  ??1010101?2???0010??0?0?000(0 1)1110101000?0000010000000?????1101010??00????10?????0?1001?010?10???001100???1??111111?1??1000200000?1000????????1011001?1??0?000?0?000?01?1???????00?0?01100?11??00000(0 1)01101???11??00??0010010002?110?0?00000000??1?0?????????000011?010?0011?0???????????0000??1???????????00011100???1111100??1??1??00111000?00?0?11??110?0????1?00??00001???00??10100?00?????????1??010000010?11?????00???0000?000000??????001100?120?000001000?0?????1?100?000???0???01??0?1???10?1?10??1?0000011000011010010211?1101??110?11111000111?0110?00?0000001??
	Cathartesaura                ????????????????10???????1?01??010??????????????????????????????1?????????????????????????????????????????????????1???00?2?00????000?????????????????????????????????????????????0?0??00??1?10?000001101???1?????????1001?????????????????????????????????????1?01????????????????????????????????????????????????????????????????00???000?????????????????????00?????01?????????????????????????????0?????????????000???00?????000????????????????????????????????????10????0????????????????????????????00?0?1100001101001021?01?????1?????????????00???????????0?????
	El_Chocon_rebbachisaurid     ??????????????1?100?010?????????????0???110???????????????????????????????????????????????????????????????????????1??100120(0 1)010?1000?0001???101101101?001000000000?011100???????????????????????????????????????????110?1?????1100?0???????????????????????????????????????????????????0??????????????????????????????????????????00??1000?0000111?011000????????????0??1??01?010?????????????????????????????????10001?????????00?????????????????????????????????????10?1000??1000001000110?11011010???????????????????????01?01?0????????????????????????????????????
	Katepensaurus                ??????????????0?0????00???0?????00???????????????????????????????????????????????????????????????????????????????????10002?000??100?????????1011??101?00??00??0?00?011100??????0?0????????1?10???0(0 1)101?????11?????????????????????????????????????????????????????????????????????????????????????????????????????????????????????00????????01???1?011000???????0?????????????????????????????????????????????????00??1?1?????????0????????????????????????????????????1011??????????0100011??11001010???0001001100101101???????????????????????????????????????????????
	Nopcsaspondylus              ?????????????????????10?????????????????????????????????????????????????????????????????????????????????????????????????????????????????????1011????1??0??00??0??0?01?100???????????????????????????????????????????????????????????????????????????????????????????????????????????????????????????????????????????????????????????????????00???1?011000????????????????????????????????????????????????????????????????????????????????????????????????????????????????????????????01??0??0?11011000??????????????????????????????????????????????????????????????????
	Rayososaurus                 ???????????????????????????????????00???????????????????????????0??????????????????????????????????????????????????????????????????????????????????????????????????????????????????????????????????????????????????101001???????????????????????????????????????00???00???????????????????????????????????????????????????????????????????????????????????????????????01?????????????????????????????0?0?????????????????????????????????????????????????????????????????????????????????????????????????????????????????????111011??????????????????01?????????????????
	Demandasaurus                0???????????1??0?00??0??10010??0110?????????????????????????101010????????01???????????????????????????????111111?1??100?2?00???11?0??????0?1011??110000??0????????01?10000????0?0?01110??0010?000(0 1)(0 1)0?01?0011??00??????????????????????????????????????????10001001???????????????????????????2????????????????????????????????1?0000?????0?00???1?01100????11?000000????????????????????????????01000??????????????0???100?????000????0????????????????????????01?0?1?000???????????0?210111??10111??0?101110001111011110000????????????????1111100110???????????0?????
	IOW_rebbachisaurid_caudal    ?????????????????????????00?????11?????????????????????????????????????????????????????????????????????????????????????????????????????????????????????????????????????????????0??????????0010???0010??????11??????????????????????????????????????????????????????????????????????????????????????????????????????????????????????????????????????????????????00?0?????????????????????????????????????????????????????1?????????0????????????????????????????????????????????????????????????1?????????0111000111101111???????????????????????????????????????????????
	Rebbachisaurus               ?????????????????????00????????????00?????1?????????????????????????????????????????????????????????????????????????????????????????????????10110?111?00??00??0??0?01?100???????????????????????????11?????????????0?1001??????100???????????????????????????0?????????????????????????0????????????????????????????????????????????????????00???11011000???????0????000??????0?01???????????????????????????????????????????????????????????????????????????????????????????????????01210111?01011110?1?????0?1100??????????1111110??????????1?????1???????????????????
	Tataouinea                   ???????????????????????0010????001???????????????????????????0?????????????????????????????????????????????????????????????????????????????????????????????????????????????010?0?11011????0110???0(0 1)100??00011??????????????????????????????????????1000?1??10????????????????????????????????????????????????????????????????????????????????????????????00?01?0000??????????????????????????10??01???????????????????????????????0????????????????????????????????????????????????????????????1???????11???0001111101??1????????????????????11?01????????????????0?????
	Zapalasaurus                 ???????????????0????????0100111000????????????????????????1000110?10??????????????????????????????????????????????1???00?2???1??1??????????????????????????????????????????????0?0?01100??1?10?000010001????1??????????????????????????????????????????????000??0?10??????????????????????????????????????????????????????????????0??0???????????????????????1?00??????????????????????????????010??000??????????????????00????0???????????????????????????????????????1??1????????????????????1????????1?00000?1??1?1??10010???????????????100100?11??0??????????0?????
	Leinkupal                    ??????????????1?1?0?0???10111??01?????????????????????????????????????????????????????????????????????????????????1??111?20000??0?011?????????1000????????????00????????????????011?000?????100??00111?????10?????????????????????????????????????????????????????????????????????????????????????????????????????????????????????000011?0?0??0?1????????????0?00?1?????????????????????????????????????????????????00??100?????0?0?????????????????????????????????????00?00?0????00?0????????0????????1?110??11?0?101001101?????????????????????????????????????0?????
	Tornieria                    ??00?000??????2?0???????1111101010?11?00001??????00?????0???00000011011??????????0011???????????00001?????????????1??11102000???0?0????????????????????????????????????????????001111100??00100000001101????0??????011001???1000000000??0001???????1000?0??000000000000011000?????????0000????????????????????00???00?01111???????00??1??????????????????????0?00?1??001?110010100?1???????1100??01100?010???11??????0??100?0??1??0???????1???100????0??000110??????????1??00??????????????????0????????11110101110010100110110100010??1???0?0001010001101??????0?00?1?0
	Dinheirosaurus               ?????????????????0????0???????????????????????????????????????????????????????????????????????????????????????????1??11012??0???0?1?????????10110001010010000?0?00?0?1???10??????11?11????????????????????????????????????????????????????????????????????????????????????????????????????????????????????????????????????????????0????1100101??0?1(0 1)11?00????????????????????????????????????????????????????????????01?????????00?????????????????????????????????????01????1??10???00?110101001?0?111???????????????????????????????????????????????????????????0?????
	Supersaurus                  ??????????????1?00??110010011010100101???????????????????0000000??01??????????????????????????????????????????????1??110120001??01111?????0?11110?2(1 2)010000????0??0?0111??1???0?0?1110010??0?100000001101?0011??1000??00?1000???????????????????????10000?00000?????01000??????????????0???????????????????????????????????????????10??01??01010?011?110001??00?000100??1???????????????????11000000????0?0??????????10??100????0??0????????????????????????????????????001?00???1????00?11010(0 1)00100?1110?11101011100101000000101?00????10110000010?00??10?????????00????
	Amphicoelias                 ?????????????????????00?????????????????????????????????????????0????????????????????????????????????????????????????????????????????????????0110?010100??10??0??0?0110???????????????????????????????????????????????????????????????????????????????????????00002?????????????????????????????????????????????????????????????????????????00???11000?00??????????????????????????????????????????000???????????????????????????????????????????????????????????????????????????????0000001000?000000???????????????????????????????????????????????01?????????????????
	Europatitan                  ??????????1???2??????1??(0 1)001???111110???????????????0?????010001????????????????????????????????????????1???00111?2??1?(0 1)?2100???0??0??????1?2011??210100??0????????01????11??????0??00????1?10?1?0010?????002(0 1)100??01?101?0???????????????????????????????0000????????????????????????????????????????????????????????????????????0?0?01??0?01??0110?0?10???00?0?0000?00???????????????????????0101??????????????0??00??110???0???0??????????????????????????????????0?00??0???0?????00?1001000??000??0??00000000??0000?0????0?100??????????000010?10?????????????0?????
	Huabeisaurus                 ??????????1???0?10???1?100001001101?1???????0?10?????????0?100010?10????????????????????????????????????(0 1)??111111?2??10102010110??01???1????2010(0 1)1?10?0?00?1??0??100?110?1???0?0?0?0(0 1)110??1??111100(0 1)1?01?0?02??00100??000001??????????10???????????1010??110101100101011??????????????????1????????????????????????????????????1??(0 1)00??10?0?0(0 1)?101?????10??001?01010000?1????????????????????????01?1010????????????00??0010???0000??????????????????????????????????0?00????0???????000100?????0???11000?1000000??0000?011000?1000?????00?0?01010?1100?0????????000????
	Yongjinglong                 ??????????1??????01?101????????????010??????0111110?????????????????????????????????????????????????????(0 1)??100111?2????101?11????0?0????0???20101121???00011??0????0?1?????????????????????????????????????????????010010001??????????011100????????????????????????????????????????????0?1?0?????????????????????????????????????0??????0?000???011????0????????????0001?????????11?????????????????????????????0?????????00????????????????????????????????????????0??0?????????011?0?0?01???00??0??0??????????????????????001000??????????????????????????????1??????
	Normanniasaurus              ????????????????????????112?????0???????????????????????0???????????????????????????????????????????????????????????????????????????????????2???????????????????????????????????00?100????1??1?1????1??????020??????????1????????????????????????????????????????????????????????????????????????????????????????????????????????????????????????????????????0??1?????????????????????????????????????????????????????????1?????????????????????????????????????????????????????????????????????????????0???0??00???????00000?????????????????????????????????????1?????
	Antarctosaurus               ??10?0011?2?0????????????????????????????????????????????????????????????????????1100?????10???101110??????111111????????????????????????????????????????????????????????????????????????????????????????????????????????????????????????????????????????????????????????????????????????????2??????????1?0??111???0100011011111?????????????????????????????????????????????????????????????????????????????01?0??????????????????????????0?0000?????00001100??00?1?0?????????????????????????????????????????????????????????????????????????????????????????10????11?
	Jainosaurus                  ??1??0011??????????????????0???????????110011000?1??????????????0?101?????????????00????????????001?0??????????????????????????????????????????????????????????????????????????????????1???????????????????????????0???01??????010?????1??????????????????????1101111101???????????????1????????????????1?0????1???01?00110110??????????????????????????????????????????????10?111?????????????????010101????01????????????0?????????????????0000????0?00?1100?0?????????????????????????????????????????????????????????0000??1???0?????????????????0?01??????11?01?11?
	Vahiny                       ??????01????????????????????????????????????????????????????????????????????????????????????????001?0???????????????????????????????????????????????????????????????????????????????????????????????????????????????????????????????????????????????????????????????????????????????????????????????????????????????1001?10?10???????????????????????????????????????????????????????????????????????????????01????????????????????????????????????????0?01100??????????????????????????????????????????????????????????????????????????????????????????????????1????1??
	Sarmientosaurus              110110?110111?1???????????????????????????????????????????????????????????10001110000110001110??011101001111(0 1)(0 1)10102??101?(1 2)0??0???0???????????????????????????????????????????????????????????????????????????????????????????????????????????????????????????????????????????????????????????1?0010000111111000101?00?1110110011??1?000????????????????????????????????????????????????????????????????????????100??00?????????????????0010?00000010100000010000000000?00?????????????????????????????????????????????????????????????????????????????????????1?00??000?
	Yanji_max                    ??????????11??????????????????????????????????????????????????????????????0????????????????????????????????1000011?????????????????????????????????????????????????????????????????????????????????????????????????????????????????????????????????????????????????????????????????????????????0???????????????????????????????0?????????????????????????????????????????????????????????????????????????????????0??????????????????????0???????????????????????????00???????????????????????????????????????????????????????????????????????????????????????????0??????
	Yanji_all                    ??????????11??????????????????????????????????????????????????????????????0???????????????????????????0???11000011?????????????????????????????????????????????????????????????????????????????????????????????????????????????????????????????????????????????????????????????????????????????0???????????????????????????????0?????????????????????????????????????????????????????????????????????????????????0??????????????????????0???????????????????????????00???????????????????????????????????????????????????????????????????????????????????????????0??????

;

END;
BEGIN ASSUMPTIONS;
	TYPESET * UNTITLED   =  unord:  1- 10 12- 13 16- 26 28- 39 41- 50 52- 103 105- 121 123- 146 149- 194 196- 204 206- 258 260- 296 298- 425 427- 434 436- 471 473- 509 511- 552, ord:  11-14\3 15 27 40 51 104 122 147- 148 195 205 259 297 426 435 472 510;

END;

BEGIN MESQUITECHARMODELS;
	ProbModelSet * UNTITLED   =  'Mk1 (est.)':  1- 552;
END;

BEGIN TREES;
	Title Trees;
	ID 01788a0bceeb7;
	LINK Taxa = Taxa;
	TRANSLATE
[0] 		1 Shunosaurus,
[1] 		2 Omeisaurus,
[2] 		3 Mamenchisaurus,
[3] 		4 Camarasaurus,
[4] 		5 Nigersaurus,
[5] 		6 Apatosaurus,
[6] 		7 Diplodocus,
[7] 		8 Abydosaurus,
[8] 		9 Alamosaurus,
[9] 		10 Andesaurus,
[10] 		11 Angolatitan,
[11] 		12 Aragosaurus,
[12] 		13 Astrophocaudia,
[13] 		14 Atlasaurus,
[14] 		15 Australodocus,
[15] 		16 Baotianmansaurus,
[16] 		17 Brachiosaurus_orig,
[17] 		18 cf_Brachiosaurus_USNM_5730_,
[18] 		19 Brachiosaurus_hypodigm,
[19] 		20 Brontomerus,
[20] 		21 Cedarosaurus,
[21] 		22 Chubutisaurus,
[22] 		23 Cloverly_titanosauriform,
[23] 		24 Daxiatitan,
[24] 		25 Dongbeititan,
[25] 		26 Dongyangosaurus,
[26] 		27 Erketu,
[27] 		28 Euhelopus,
[28] 		29 Europasaurus,
[29] 		30 Vouivria,
[30] 		31 Fukuititan,
[31] 		32 Fusuisaurus,
[32] 		33 Galveosaurus,
[33] 		34 Giraffatitan,
[34] 		35 Gobititan,
[35] 		36 Wamweracaudia,
[36] 		37 Huanghetitan,
[37] 		38 Huanghetitan_ruyangensis,
[38] 		39 Janenschia,
[39] 		40 Jiangshanosaurus,
[40] 		41 Lapparentosaurus,
[41] 		42 Ligabuesaurus,
[42] 		43 Liubangosaurus,
[43] 		44 Lusotitan,
[44] 		45 Malarguesaurus,
[45] 		46 Malawisaurus,
[46] 		47 Mongolosaurus,
[47] 		48 Opisthocoelicaudia,
[48] 		49 Paluxysaurus,
[49] 		50 Haestasaurus,
[50] 		51 Phuwiangosaurus,
[51] 		52 Qiaowanlong,
[52] 		53 Rapetosaurus,
[53] 		54 Ruyangosaurus,
[54] 		55 Saltasaurus,
[55] 		56 Sauroposeidon,
[56] 		57 Sonorasaurus,
[57] 		58 Tangvayosaurus,
[58] 		59 Tastavinsaurus,
[59] 		60 Tehuelchesaurus,
[60] 		61 Tendaguria,
[61] 		62 Venenosaurus,
[62] 		63 Xianshanosaurus,
[63] 		64 Epachthosaurus,
[64] 		65 Nemegtosaurus,
[65] 		66 Tapuiasaurus,
[66] 		67 Diamantinasaurus,
[67] 		68 AODF_836,
[68] 		69 Savannasaurus,
[69] 		70 Wintonotitan,
[70] 		71 Futalognkosaurus,
[71] 		72 Muyelensaurus,
[72] 		73 Aeolosaurus,
[73] 		74 Isisaurus,
[74] 		75 Jobaria,
[75] 		76 Padillasaurus,
[76] 		77 Losillasaurus,
[77] 		78 Turiasaurus,
[78] 		79 Zby,
[79] 		80 Mendozasaurus,
[80] 		81 Notocolossus,
[81] 		82 Pitekunsaurus,
[82] 		83 Rinconsaurus,
[83] 		84 Patagotitan,
[84] 		85 Argentinosaurus,
[85] 		86 Puertasaurus,
[86] 		87 Soriatitan,
[87] 		88 Bellusaurus,
[88] 		89 Cetiosauriscus,
[89] 		90 Chuanjiesaurus,
[90] 		91 Haplocanthosaurus_priscus,
[91] 		92 Haplocanthosaurus_delfsi,
[92] 		93 Lourinhasaurus,
[93] 		94 Moabosaurus,
[94] 		95 Mierasaurus,
[95] 		96 Dicraeosaurus,
[96] 		97 Amargasaurus,
[97] 		98 Brachytrachelopan,
[98] 		99 Lingwulong,
[99] 		100 Suuwassea,
[100] 		101 Amazonsaurus,
[101] 		102 Comahuesaurus,
[102] 		103 Histriasaurus,
[103] 		104 Limaysaurus,
[104] 		105 Cathartesaura,
[105] 		106 El_Chocon_rebbachisaurid,
[106] 		107 Katepensaurus,
[107] 		108 Nopcsaspondylus,
[108] 		109 Rayososaurus,
[109] 		110 Demandasaurus,
[110] 		111 IOW_rebbachisaurid_caudal,
[111] 		112 Rebbachisaurus,
[112] 		113 Tataouinea,
[113] 		114 Zapalasaurus,
[114] 		115 Leinkupal,
[115] 		116 Tornieria,
[116] 		117 Dinheirosaurus,
[117] 		118 Supersaurus,
[118] 		119 Amphicoelias,
[119] 		120 Europatitan,
[120] 		121 Huabeisaurus,
[121] 		122 Yongjinglong,
[122] 		123 Normanniasaurus,
[123] 		124 Antarctosaurus,
[124] 		125 Jainosaurus,
[125] 		126 Vahiny,
[126] 		127 Sarmientosaurus,
[127] 		128 Yanji_max,
[128] 		129 Yanji_all;
	TREE Yanjisaurus_EW = ((1,(2,((90,(3,36)),((41,75),(((60,(88,(39,50))),(77,78,79,(95,(61,94)))),(((91,92),(119,(((6,((117,118),(7,(115,116)))),(100,(96,97,98,(89,99)))),((101,103),(102,(104,105,106,107,108,109,114,(5,(112,(113,(110,111)))))))))),(14,((4,93),(12,(33,((29,(19,30,44,((34,57),(8,21,62,87)))),((40,(51,58),(52,(122,(28,(27,35))))),((49,56),((25,(42,76)),(((11,22),(59,120)),(70,(37,(38,(10,((16,(26,121)),((67,68,69,127),((24,63),(46,(53,64,72,73,82,83,123,124,125,126,(65,66),(55,74,(9,48)),(71,80,85,(81,84,86)))))))))))))))))))))))))),128);
	TREE 'Yanjisaurus IW K9 - max only' = (1,((90,(3,36)),(2,(75,(41,(((95,(61,94)),(79,(77,78))),((88,(39,50)),((4,93),((91,(92,(119,(((6,((117,118),(7,(115,116)))),(100,((89,99),(97,(96,98))))),(101,(114,(102,(103,107,((104,109,108,105,106),(5,(112,(113,(110,111))))))))))))),((60,12),(33,((14,(29,(30,(19,(44,(57,(34,(128,8,21,62,87)))))))),(25,(59,(23,42,49,56,76,120,((11,22),(70,(37,((38,(40,((51,58),(52,((54,122),(28,(27,35))))))),(10,(121,((16,26),((67,68,69,127),((24,63),(46,(((65,66),(53,(74,(55,(9,48))))),(82,(64,((80,(85,71,(81,84,86))),((83,72),(126,125,124,123,73)))))))))))))))))))))))))))))));
	TREE 'Yanjisaurus IW K9 - max+dent' = (1,((90,(3,36)),(2,(75,(41,(((95,(61,94)),(79,(77,78))),((88,(39,50)),((4,93),((91,(92,(119,(((6,((117,118),(7,(115,116)))),(100,((89,99),(97,(96,98))))),(101,(114,(102,(103,107,((104,109,108,105,106),(5,(112,(113,(110,111))))))))))))),((60,12),(33,((14,(29,(30,129,(19,(44,(57,(34,(8,21,62,87)))))))),(25,(59,(23,42,49,56,76,120,((11,22),(70,(37,((38,(40,((51,58),(52,((54,122),(28,(27,35))))))),(10,(121,((16,26),((67,68,69,127),((24,63),(46,(((65,66),(53,(74,(55,(9,48))))),(82,(64,((80,(85,71,(81,84,86))),((83,72),(126,125,124,123,73)))))))))))))))))))))))))))))));

END;


BEGIN NOTES;

	SU  T = 1 C = 1 N = color I = 13;
	SU  T = 2 C = 1 N = color I = 13;
	SU  T = 3 C = 1 N = color I = 13;
	SU  T = 4 C = 1 N = color I = 13;
	SU  T = 5 C = 1 N = color I = 13;
	SU  T = 6 C = 1 N = color I = 13;
	SU  T = 7 C = 1 N = color I = 13;
	SU  T = 8 C = 1 N = color I = 13;
	SU  T = 9 C = 1 N = color I = 13;
	SU  T = 10 C = 1 N = color I = 13;
	SU  T = 11 C = 1 N = color I = 13;
	SU  T = 12 C = 1 N = color I = 13;
	SU  T = 13 C = 1 N = color I = 13;
	SU  T = 14 C = 1 N = color I = 13;
	SU  T = 15 C = 1 N = color I = 13;
	SU  T = 16 C = 1 N = color I = 13;
	SU  T = 17 C = 1 N = color I = 13;
	SU  T = 18 C = 1 N = color I = 9;
	SU  T = 20 C = 1 N = color I = 13;
	SU  T = 21 C = 1 N = color I = 13;
	SU  T = 22 C = 1 N = color I = 13;
	SU  T = 23 C = 1 N = color I = 13;
	SU  T = 24 C = 1 N = color I = 13;
	SU  T = 25 C = 1 N = color I = 13;
	SU  T = 26 C = 1 N = color I = 13;
	SU  T = 27 C = 1 N = color I = 13;
	SU  T = 28 C = 1 N = color I = 13;
	SU  T = 29 C = 1 N = color I = 13;
	SU  T = 30 C = 1 N = color I = 13;
	SU  T = 31 C = 1 N = color I = 13;
	SU  T = 32 C = 1 N = color I = 13;
	SU  T = 33 C = 1 N = color I = 13;
	SU  T = 34 C = 1 N = color I = 13;
	SU  T = 35 C = 1 N = color I = 13;
	SU  T = 36 C = 1 N = color I = 13;
	SU  T = 37 C = 1 N = color I = 13;
	SU  T = 38 C = 1 N = color I = 13;
	SU  T = 39 C = 1 N = color I = 13;
	SU  T = 40 C = 1 N = color I = 13;
	SU  T = 41 C = 1 N = color I = 13;
	SU  T = 42 C = 1 N = color I = 13;
	SU  T = 43 C = 1 N = color I = 13;
	SU  T = 44 C = 1 N = color I = 13;
	SU  T = 45 C = 1 N = color I = 13;
	SU  T = 46 C = 1 N = color I = 13;
	SU  T = 47 C = 1 N = color I = 13;
	SU  T = 48 C = 1 N = color I = 13;
	SU  T = 49 C = 1 N = color I = 13;
	SU  T = 50 C = 1 N = color I = 13;
	SU  T = 51 C = 1 N = color I = 13;
	SU  T = 52 C = 1 N = color I = 13;
	SU  T = 53 C = 1 N = color I = 13;
	SU  T = 54 C = 1 N = color I = 13;
	SU  T = 55 C = 1 N = color I = 13;
	SU  T = 56 C = 1 N = color I = 13;
	SU  T = 57 C = 1 N = color I = 13;
	SU  T = 58 C = 1 N = color I = 13;
	SU  T = 59 C = 1 N = color I = 13;
	SU  T = 60 C = 1 N = color I = 13;
	SU  T = 61 C = 1 N = color I = 13;
	SU  T = 62 C = 1 N = color I = 13;
	SU  T = 63 C = 1 N = color I = 13;
	SU  T = 64 C = 1 N = color I = 13;
	SU  T = 65 C = 1 N = color I = 13;
	SU  T = 66 C = 1 N = color I = 13;
	SU  T = 67 C = 1 N = color I = 13;
	SU  T = 68 C = 1 N = color I = 13;
	SU  T = 69 C = 1 N = color I = 13;
	SU  T = 70 C = 1 N = color I = 13;
	SU  T = 71 C = 1 N = color I = 13;
	SU  T = 72 C = 1 N = color I = 13;
	SU  T = 73 C = 1 N = color I = 13;
	SU  T = 74 C = 1 N = color I = 13;
	SU  T = 75 C = 1 N = color I = 13;
	SU  T = 76 C = 1 N = color I = 13;
	SU  T = 77 C = 1 N = color I = 13;
	SU  T = 78 C = 1 N = color I = 13;
	SU  T = 79 C = 1 N = color I = 13;
	SU  T = 80 C = 1 N = color I = 13;
	SU  T = 81 C = 1 N = color I = 13;
	SU  T = 82 C = 1 N = color I = 13;
	SU  T = 83 C = 1 N = color I = 13;
	SU  T = 84 C = 1 N = color I = 13;
	SU  T = 85 C = 1 N = color I = 13;
	SU  T = 86 C = 1 N = color I = 13;
	SU  T = 87 C = 1 N = color I = 13;
	SU  T = 88 C = 1 N = color I = 13;
	SU  T = 89 C = 1 N = color I = 13;
	SU  T = 90 C = 1 N = color I = 13;
	SU  T = 91 C = 1 N = color I = 13;
	SU  T = 92 C = 1 N = color I = 13;
	SU  T = 93 C = 1 N = color I = 13;
	SU  T = 94 C = 1 N = color I = 13;
	SU  T = 95 C = 1 N = color I = 13;
	SU  T = 96 C = 1 N = color I = 13;
	SU  T = 97 C = 1 N = color I = 13;
	SU  T = 98 C = 1 N = color I = 13;
	SU  T = 99 C = 1 N = color I = 13;
	SU  T = 100 C = 1 N = color I = 13;
	SU  T = 101 C = 1 N = color I = 13;
	SU  T = 102 C = 1 N = color I = 13;
	SU  T = 103 C = 1 N = color I = 13;
	SU  T = 104 C = 1 N = color I = 13;
	SU  T = 105 C = 1 N = color I = 13;
	SU  T = 106 C = 1 N = color I = 13;
	SU  T = 107 C = 1 N = color I = 13;
	SU  T = 108 C = 1 N = color I = 13;
	SU  T = 109 C = 1 N = color I = 13;
	SU  T = 110 C = 1 N = color I = 13;
	SU  T = 111 C = 1 N = color I = 13;
	SU  T = 112 C = 1 N = color I = 13;
	SU  T = 113 C = 1 N = color I = 13;
	SU  T = 114 C = 1 N = color I = 13;
	SU  T = 115 C = 1 N = color I = 13;
	SU  T = 116 C = 1 N = color I = 13;
	SU  T = 117 C = 1 N = color I = 13;
	SU  T = 118 C = 1 N = color I = 13;
	SU  T = 119 C = 1 N = color I = 13;
	SU  T = 120 C = 1 N = color I = 13;
	SU  T = 121 C = 1 N = color I = 13;
	SU  T = 122 C = 1 N = color I = 13;
	SU  T = 123 C = 1 N = color I = 13;
	SU  T = 124 C = 1 N = color I = 13;
	SU  T = 125 C = 1 N = color I = 13;
	SU  T = 126 C = 1 N = color I = 13;
	SU  T = 127 C = 1 N = color I = 13;

	SU  T = 1 C = 2 N = color I = 13;
	SU  T = 2 C = 2 N = color I = 13;
	SU  T = 3 C = 2 N = color I = 13;
	SU  T = 4 C = 2 N = color I = 13;
	SU  T = 5 C = 2 N = color I = 13;
	SU  T = 6 C = 2 N = color I = 13;
	SU  T = 7 C = 2 N = color I = 13;
	SU  T = 8 C = 2 N = color I = 13;
	SU  T = 9 C = 2 N = color I = 13;
	SU  T = 10 C = 2 N = color I = 13;
	SU  T = 11 C = 2 N = color I = 13;
	SU  T = 12 C = 2 N = color I = 13;
	SU  T = 13 C = 2 N = color I = 13;
	SU  T = 14 C = 2 N = color I = 13;
	SU  T = 15 C = 2 N = color I = 13;
	SU  T = 16 C = 2 N = color I = 13;
	SU  T = 17 C = 2 N = color I = 13;
	SU  T = 18 C = 2 N = color I = 9;
	SU  T = 20 C = 2 N = color I = 13;
	SU  T = 21 C = 2 N = color I = 13;
	SU  T = 22 C = 2 N = color I = 13;
	SU  T = 23 C = 2 N = color I = 13;
	SU  T = 24 C = 2 N = color I = 13;
	SU  T = 25 C = 2 N = color I = 13;
	SU  T = 26 C = 2 N = color I = 13;
	SU  T = 27 C = 2 N = color I = 13;
	SU  T = 28 C = 2 N = color I = 13;
	SU  T = 29 C = 2 N = color I = 13;
	SU  T = 30 C = 2 N = color I = 13;
	SU  T = 31 C = 2 N = color I = 13;
	SU  T = 32 C = 2 N = color I = 13;
	SU  T = 33 C = 2 N = color I = 13;
	SU  T = 34 C = 2 N = color I = 13;
	SU  T = 35 C = 2 N = color I = 13;
	SU  T = 36 C = 2 N = color I = 13;
	SU  T = 37 C = 2 N = color I = 13;
	SU  T = 38 C = 2 N = color I = 13;
	SU  T = 39 C = 2 N = color I = 13;
	SU  T = 40 C = 2 N = color I = 13;
	SU  T = 41 C = 2 N = color I = 13;
	SU  T = 42 C = 2 N = color I = 13;
	SU  T = 43 C = 2 N = color I = 13;
	SU  T = 44 C = 2 N = color I = 13;
	SU  T = 45 C = 2 N = color I = 13;
	SU  T = 46 C = 2 N = color I = 13;
	SU  T = 47 C = 2 N = color I = 13;
	SU  T = 48 C = 2 N = color I = 13;
	SU  T = 49 C = 2 N = color I = 13;
	SU  T = 50 C = 2 N = color I = 13;
	SU  T = 51 C = 2 N = color I = 13;
	SU  T = 52 C = 2 N = color I = 13;
	SU  T = 53 C = 2 N = color I = 13;
	SU  T = 54 C = 2 N = color I = 13;
	SU  T = 55 C = 2 N = color I = 13;
	SU  T = 56 C = 2 N = color I = 13;
	SU  T = 57 C = 2 N = color I = 13;
	SU  T = 58 C = 2 N = color I = 13;
	SU  T = 59 C = 2 N = color I = 13;
	SU  T = 60 C = 2 N = color I = 13;
	SU  T = 61 C = 2 N = color I = 13;
	SU  T = 62 C = 2 N = color I = 13;
	SU  T = 63 C = 2 N = color I = 13;
	SU  T = 64 C = 2 N = color I = 13;
	SU  T = 65 C = 2 N = color I = 13;
	SU  T = 66 C = 2 N = color I = 13;
	SU  T = 67 C = 2 N = color I = 13;
	SU  T = 68 C = 2 N = color I = 13;
	SU  T = 69 C = 2 N = color I = 13;
	SU  T = 70 C = 2 N = color I = 13;
	SU  T = 71 C = 2 N = color I = 13;
	SU  T = 72 C = 2 N = color I = 13;
	SU  T = 73 C = 2 N = color I = 13;
	SU  T = 74 C = 2 N = color I = 13;
	SU  T = 75 C = 2 N = color I = 13;
	SU  T = 76 C = 2 N = color I = 13;
	SU  T = 77 C = 2 N = color I = 13;
	SU  T = 78 C = 2 N = color I = 13;
	SU  T = 79 C = 2 N = color I = 13;
	SU  T = 80 C = 2 N = color I = 13;
	SU  T = 81 C = 2 N = color I = 13;
	SU  T = 82 C = 2 N = color I = 13;
	SU  T = 83 C = 2 N = color I = 13;
	SU  T = 84 C = 2 N = color I = 13;
	SU  T = 85 C = 2 N = color I = 13;
	SU  T = 86 C = 2 N = color I = 13;
	SU  T = 87 C = 2 N = color I = 13;
	SU  T = 88 C = 2 N = color I = 13;
	SU  T = 89 C = 2 N = color I = 13;
	SU  T = 90 C = 2 N = color I = 13;
	SU  T = 91 C = 2 N = color I = 13;
	SU  T = 92 C = 2 N = color I = 13;
	SU  T = 93 C = 2 N = color I = 13;
	SU  T = 94 C = 2 N = color I = 13;
	SU  T = 95 C = 2 N = color I = 13;
	SU  T = 96 C = 2 N = color I = 13;
	SU  T = 97 C = 2 N = color I = 13;
	SU  T = 98 C = 2 N = color I = 13;
	SU  T = 99 C = 2 N = color I = 13;
	SU  T = 100 C = 2 N = color I = 13;
	SU  T = 101 C = 2 N = color I = 13;
	SU  T = 102 C = 2 N = color I = 13;
	SU  T = 103 C = 2 N = color I = 13;
	SU  T = 104 C = 2 N = color I = 13;
	SU  T = 105 C = 2 N = color I = 13;
	SU  T = 106 C = 2 N = color I = 13;
	SU  T = 107 C = 2 N = color I = 13;
	SU  T = 108 C = 2 N = color I = 13;
	SU  T = 109 C = 2 N = color I = 13;
	SU  T = 110 C = 2 N = color I = 13;
	SU  T = 111 C = 2 N = color I = 13;
	SU  T = 112 C = 2 N = color I = 13;
	SU  T = 113 C = 2 N = color I = 13;
	SU  T = 114 C = 2 N = color I = 13;
	SU  T = 115 C = 2 N = color I = 13;
	SU  T = 116 C = 2 N = color I = 13;
	SU  T = 117 C = 2 N = color I = 13;
	SU  T = 118 C = 2 N = color I = 13;
	SU  T = 119 C = 2 N = color I = 13;
	SU  T = 120 C = 2 N = color I = 13;
	SU  T = 121 C = 2 N = color I = 13;
	SU  T = 122 C = 2 N = color I = 13;
	SU  T = 123 C = 2 N = color I = 13;
	SU  T = 124 C = 2 N = color I = 13;
	SU  T = 125 C = 2 N = color I = 13;
	SU  T = 126 C = 2 N = color I = 13;
	SU  T = 127 C = 2 N = color I = 13;

	SU  T = 1 C = 3 N = color I = 13;
	SU  T = 2 C = 3 N = color I = 13;
	SU  T = 3 C = 3 N = color I = 13;
	SU  T = 4 C = 3 N = color I = 13;
	SU  T = 5 C = 3 N = color I = 13;
	SU  T = 6 C = 3 N = color I = 13;
	SU  T = 7 C = 3 N = color I = 13;
	SU  T = 8 C = 3 N = color I = 13;
	SU  T = 9 C = 3 N = color I = 13;
	SU  T = 10 C = 3 N = color I = 13;
	SU  T = 11 C = 3 N = color I = 13;
	SU  T = 12 C = 3 N = color I = 13;
	SU  T = 13 C = 3 N = color I = 13;
	SU  T = 14 C = 3 N = color I = 13;
	SU  T = 15 C = 3 N = color I = 13;
	SU  T = 16 C = 3 N = color I = 13;
	SU  T = 17 C = 3 N = color I = 13;
	SU  T = 18 C = 3 N = color I = 11;
	SU  T = 20 C = 3 N = color I = 13;
	SU  T = 21 C = 3 N = color I = 13;
	SU  T = 22 C = 3 N = color I = 13;
	SU  T = 23 C = 3 N = color I = 13;
	SU  T = 24 C = 3 N = color I = 13;
	SU  T = 25 C = 3 N = color I = 13;
	SU  T = 26 C = 3 N = color I = 13;
	SU  T = 27 C = 3 N = color I = 13;
	SU  T = 28 C = 3 N = color I = 13;
	SU  T = 29 C = 3 N = color I = 13;
	SU  T = 30 C = 3 N = color I = 13;
	SU  T = 31 C = 3 N = color I = 13;
	SU  T = 32 C = 3 N = color I = 13;
	SU  T = 33 C = 3 N = color I = 13;
	SU  T = 34 C = 3 N = color I = 13;
	SU  T = 35 C = 3 N = color I = 13;
	SU  T = 36 C = 3 N = color I = 13;
	SU  T = 37 C = 3 N = color I = 13;
	SU  T = 38 C = 3 N = color I = 13;
	SU  T = 39 C = 3 N = color I = 13;
	SU  T = 40 C = 3 N = color I = 13;
	SU  T = 41 C = 3 N = color I = 13;
	SU  T = 42 C = 3 N = color I = 13;
	SU  T = 43 C = 3 N = color I = 13;
	SU  T = 44 C = 3 N = color I = 13;
	SU  T = 45 C = 3 N = color I = 13;
	SU  T = 46 C = 3 N = color I = 13;
	SU  T = 47 C = 3 N = color I = 13;
	SU  T = 48 C = 3 N = color I = 13;
	SU  T = 49 C = 3 N = color I = 13;
	SU  T = 50 C = 3 N = color I = 13;
	SU  T = 51 C = 3 N = color I = 13;
	SU  T = 52 C = 3 N = color I = 13;
	SU  T = 53 C = 3 N = color I = 13;
	SU  T = 54 C = 3 N = color I = 13;
	SU  T = 55 C = 3 N = color I = 13;
	SU  T = 56 C = 3 N = color I = 13;
	SU  T = 57 C = 3 N = color I = 13;
	SU  T = 58 C = 3 N = color I = 13;
	SU  T = 59 C = 3 N = color I = 13;
	SU  T = 60 C = 3 N = color I = 13;
	SU  T = 61 C = 3 N = color I = 13;
	SU  T = 62 C = 3 N = color I = 13;
	SU  T = 63 C = 3 N = color I = 13;
	SU  T = 64 C = 3 N = color I = 13;
	SU  T = 65 C = 3 N = color I = 13;
	SU  T = 66 C = 3 N = color I = 13;
	SU  T = 67 C = 3 N = color I = 13;
	SU  T = 68 C = 3 N = color I = 13;
	SU  T = 69 C = 3 N = color I = 13;
	SU  T = 70 C = 3 N = color I = 13;
	SU  T = 71 C = 3 N = color I = 13;
	SU  T = 72 C = 3 N = color I = 13;
	SU  T = 73 C = 3 N = color I = 13;
	SU  T = 74 C = 3 N = color I = 13;
	SU  T = 75 C = 3 N = color I = 13;
	SU  T = 76 C = 3 N = color I = 13;
	SU  T = 77 C = 3 N = color I = 13;
	SU  T = 78 C = 3 N = color I = 13;
	SU  T = 79 C = 3 N = color I = 13;
	SU  T = 80 C = 3 N = color I = 13;
	SU  T = 81 C = 3 N = color I = 13;
	SU  T = 82 C = 3 N = color I = 13;
	SU  T = 83 C = 3 N = color I = 13;
	SU  T = 84 C = 3 N = color I = 13;
	SU  T = 85 C = 3 N = color I = 13;
	SU  T = 86 C = 3 N = color I = 13;
	SU  T = 87 C = 3 N = color I = 13;
	SU  T = 88 C = 3 N = color I = 13;
	SU  T = 89 C = 3 N = color I = 13;
	SU  T = 90 C = 3 N = color I = 13;
	SU  T = 91 C = 3 N = color I = 13;
	SU  T = 92 C = 3 N = color I = 13;
	SU  T = 93 C = 3 N = color I = 13;
	SU  T = 94 C = 3 N = color I = 13;
	SU  T = 95 C = 3 N = color I = 13;
	SU  T = 96 C = 3 N = color I = 13;
	SU  T = 97 C = 3 N = color I = 13;
	SU  T = 98 C = 3 N = color I = 13;
	SU  T = 99 C = 3 N = color I = 13;
	SU  T = 100 C = 3 N = color I = 13;
	SU  T = 101 C = 3 N = color I = 13;
	SU  T = 102 C = 3 N = color I = 13;
	SU  T = 103 C = 3 N = color I = 13;
	SU  T = 104 C = 3 N = color I = 13;
	SU  T = 105 C = 3 N = color I = 13;
	SU  T = 106 C = 3 N = color I = 13;
	SU  T = 107 C = 3 N = color I = 13;
	SU  T = 108 C = 3 N = color I = 13;
	SU  T = 109 C = 3 N = color I = 13;
	SU  T = 110 C = 3 N = color I = 13;
	SU  T = 111 C = 3 N = color I = 13;
	SU  T = 112 C = 3 N = color I = 13;
	SU  T = 113 C = 3 N = color I = 13;
	SU  T = 114 C = 3 N = color I = 13;
	SU  T = 115 C = 3 N = color I = 13;
	SU  T = 116 C = 3 N = color I = 13;
	SU  T = 117 C = 3 N = color I = 13;
	SU  T = 118 C = 3 N = color I = 13;
	SU  T = 119 C = 3 N = color I = 13;
	SU  T = 120 C = 3 N = color I = 13;
	SU  T = 121 C = 3 N = color I = 13;
	SU  T = 122 C = 3 N = color I = 13;
	SU  T = 123 C = 3 N = color I = 13;
	SU  T = 124 C = 3 N = color I = 13;
	SU  T = 125 C = 3 N = color I = 13;
	SU  T = 126 C = 3 N = color I = 13;
	SU  T = 127 C = 3 N = color I = 13;

	SU  T = 1 C = 4 N = color I = 13;
	SU  T = 2 C = 4 N = color I = 13;
	SU  T = 3 C = 4 N = color I = 13;
	SU  T = 4 C = 4 N = color I = 13;
	SU  T = 5 C = 4 N = color I = 13;
	SU  T = 6 C = 4 N = color I = 13;
	SU  T = 7 C = 4 N = color I = 13;
	SU  T = 8 C = 4 N = color I = 13;
	SU  T = 9 C = 4 N = color I = 13;
	SU  T = 10 C = 4 N = color I = 13;
	SU  T = 11 C = 4 N = color I = 13;
	SU  T = 12 C = 4 N = color I = 13;
	SU  T = 13 C = 4 N = color I = 13;
	SU  T = 14 C = 4 N = color I = 13;
	SU  T = 15 C = 4 N = color I = 13;
	SU  T = 16 C = 4 N = color I = 13;
	SU  T = 17 C = 4 N = color I = 13;
	SU  T = 18 C = 4 N = color I = 9;
	SU  T = 20 C = 4 N = color I = 13;
	SU  T = 21 C = 4 N = color I = 13;
	SU  T = 22 C = 4 N = color I = 13;
	SU  T = 23 C = 4 N = color I = 13;
	SU  T = 24 C = 4 N = color I = 13;
	SU  T = 25 C = 4 N = color I = 13;
	SU  T = 26 C = 4 N = color I = 13;
	SU  T = 27 C = 4 N = color I = 13;
	SU  T = 28 C = 4 N = color I = 13;
	SU  T = 29 C = 4 N = color I = 13;
	SU  T = 30 C = 4 N = color I = 13;
	SU  T = 31 C = 4 N = color I = 13;
	SU  T = 32 C = 4 N = color I = 13;
	SU  T = 33 C = 4 N = color I = 13;
	SU  T = 34 C = 4 N = color I = 13;
	SU  T = 35 C = 4 N = color I = 13;
	SU  T = 36 C = 4 N = color I = 13;
	SU  T = 37 C = 4 N = color I = 13;
	SU  T = 38 C = 4 N = color I = 13;
	SU  T = 39 C = 4 N = color I = 13;
	SU  T = 40 C = 4 N = color I = 13;
	SU  T = 41 C = 4 N = color I = 13;
	SU  T = 42 C = 4 N = color I = 13;
	SU  T = 43 C = 4 N = color I = 13;
	SU  T = 44 C = 4 N = color I = 13;
	SU  T = 45 C = 4 N = color I = 13;
	SU  T = 46 C = 4 N = color I = 13;
	SU  T = 47 C = 4 N = color I = 13;
	SU  T = 48 C = 4 N = color I = 13;
	SU  T = 49 C = 4 N = color I = 13;
	SU  T = 50 C = 4 N = color I = 13;
	SU  T = 51 C = 4 N = color I = 13;
	SU  T = 52 C = 4 N = color I = 13;
	SU  T = 53 C = 4 N = color I = 13;
	SU  T = 54 C = 4 N = color I = 13;
	SU  T = 55 C = 4 N = color I = 13;
	SU  T = 56 C = 4 N = color I = 13;
	SU  T = 57 C = 4 N = color I = 13;
	SU  T = 58 C = 4 N = color I = 13;
	SU  T = 59 C = 4 N = color I = 13;
	SU  T = 60 C = 4 N = color I = 13;
	SU  T = 61 C = 4 N = color I = 13;
	SU  T = 62 C = 4 N = color I = 13;
	SU  T = 63 C = 4 N = color I = 13;
	SU  T = 64 C = 4 N = color I = 13;
	SU  T = 65 C = 4 N = color I = 13;
	SU  T = 66 C = 4 N = color I = 13;
	SU  T = 67 C = 4 N = color I = 13;
	SU  T = 68 C = 4 N = color I = 13;
	SU  T = 69 C = 4 N = color I = 13;
	SU  T = 70 C = 4 N = color I = 13;
	SU  T = 71 C = 4 N = color I = 13;
	SU  T = 72 C = 4 N = color I = 13;
	SU  T = 73 C = 4 N = color I = 13;
	SU  T = 74 C = 4 N = color I = 13;
	SU  T = 75 C = 4 N = color I = 13;
	SU  T = 76 C = 4 N = color I = 13;
	SU  T = 77 C = 4 N = color I = 13;
	SU  T = 78 C = 4 N = color I = 13;
	SU  T = 79 C = 4 N = color I = 13;
	SU  T = 80 C = 4 N = color I = 13;
	SU  T = 81 C = 4 N = color I = 13;
	SU  T = 82 C = 4 N = color I = 13;
	SU  T = 83 C = 4 N = color I = 13;
	SU  T = 84 C = 4 N = color I = 13;
	SU  T = 85 C = 4 N = color I = 13;
	SU  T = 86 C = 4 N = color I = 13;
	SU  T = 87 C = 4 N = color I = 13;
	SU  T = 88 C = 4 N = color I = 13;
	SU  T = 89 C = 4 N = color I = 13;
	SU  T = 90 C = 4 N = color I = 13;
	SU  T = 91 C = 4 N = color I = 13;
	SU  T = 92 C = 4 N = color I = 13;
	SU  T = 93 C = 4 N = color I = 13;
	SU  T = 94 C = 4 N = color I = 13;
	SU  T = 95 C = 4 N = color I = 13;
	SU  T = 96 C = 4 N = color I = 13;
	SU  T = 97 C = 4 N = color I = 13;
	SU  T = 98 C = 4 N = color I = 13;
	SU  T = 99 C = 4 N = color I = 13;
	SU  T = 100 C = 4 N = color I = 13;
	SU  T = 101 C = 4 N = color I = 13;
	SU  T = 102 C = 4 N = color I = 13;
	SU  T = 103 C = 4 N = color I = 13;
	SU  T = 104 C = 4 N = color I = 13;
	SU  T = 105 C = 4 N = color I = 13;
	SU  T = 106 C = 4 N = color I = 13;
	SU  T = 107 C = 4 N = color I = 13;
	SU  T = 108 C = 4 N = color I = 13;
	SU  T = 109 C = 4 N = color I = 13;
	SU  T = 110 C = 4 N = color I = 13;
	SU  T = 111 C = 4 N = color I = 13;
	SU  T = 112 C = 4 N = color I = 13;
	SU  T = 113 C = 4 N = color I = 13;
	SU  T = 114 C = 4 N = color I = 13;
	SU  T = 115 C = 4 N = color I = 13;
	SU  T = 116 C = 4 N = color I = 13;
	SU  T = 117 C = 4 N = color I = 13;
	SU  T = 118 C = 4 N = color I = 13;
	SU  T = 119 C = 4 N = color I = 13;
	SU  T = 120 C = 4 N = color I = 13;
	SU  T = 121 C = 4 N = color I = 13;
	SU  T = 122 C = 4 N = color I = 13;
	SU  T = 123 C = 4 N = color I = 13;
	SU  T = 124 C = 4 N = color I = 13;
	SU  T = 125 C = 4 N = color I = 13;
	SU  T = 126 C = 4 N = color I = 13;
	SU  T = 127 C = 4 N = color I = 13;

	SU  T = 1 C = 5 N = color I = 13;
	SU  T = 2 C = 5 N = color I = 13;
	SU  T = 3 C = 5 N = color I = 13;
	SU  T = 4 C = 5 N = color I = 13;
	SU  T = 5 C = 5 N = color I = 13;
	SU  T = 6 C = 5 N = color I = 13;
	SU  T = 7 C = 5 N = color I = 13;
	SU  T = 8 C = 5 N = color I = 13;
	SU  T = 9 C = 5 N = color I = 13;
	SU  T = 10 C = 5 N = color I = 13;
	SU  T = 11 C = 5 N = color I = 13;
	SU  T = 12 C = 5 N = color I = 13;
	SU  T = 13 C = 5 N = color I = 13;
	SU  T = 14 C = 5 N = color I = 13;
	SU  T = 15 C = 5 N = color I = 13;
	SU  T = 16 C = 5 N = color I = 13;
	SU  T = 17 C = 5 N = color I = 13;
	SU  T = 18 C = 5 N = color I = 9;
	SU  T = 20 C = 5 N = color I = 13;
	SU  T = 21 C = 5 N = color I = 13;
	SU  T = 22 C = 5 N = color I = 13;
	SU  T = 23 C = 5 N = color I = 13;
	SU  T = 24 C = 5 N = color I = 13;
	SU  T = 25 C = 5 N = color I = 13;
	SU  T = 26 C = 5 N = color I = 13;
	SU  T = 27 C = 5 N = color I = 13;
	SU  T = 28 C = 5 N = color I = 13;
	SU  T = 29 C = 5 N = color I = 13;
	SU  T = 30 C = 5 N = color I = 13;
	SU  T = 31 C = 5 N = color I = 13;
	SU  T = 32 C = 5 N = color I = 13;
	SU  T = 33 C = 5 N = color I = 13;
	SU  T = 34 C = 5 N = color I = 13;
	SU  T = 35 C = 5 N = color I = 13;
	SU  T = 36 C = 5 N = color I = 13;
	SU  T = 37 C = 5 N = color I = 13;
	SU  T = 38 C = 5 N = color I = 13;
	SU  T = 39 C = 5 N = color I = 13;
	SU  T = 40 C = 5 N = color I = 13;
	SU  T = 41 C = 5 N = color I = 13;
	SU  T = 42 C = 5 N = color I = 13;
	SU  T = 43 C = 5 N = color I = 13;
	SU  T = 44 C = 5 N = color I = 13;
	SU  T = 45 C = 5 N = color I = 13;
	SU  T = 46 C = 5 N = color I = 13;
	SU  T = 47 C = 5 N = color I = 13;
	SU  T = 48 C = 5 N = color I = 13;
	SU  T = 49 C = 5 N = color I = 13;
	SU  T = 50 C = 5 N = color I = 13;
	SU  T = 51 C = 5 N = color I = 13;
	SU  T = 52 C = 5 N = color I = 13;
	SU  T = 53 C = 5 N = color I = 13;
	SU  T = 54 C = 5 N = color I = 13;
	SU  T = 55 C = 5 N = color I = 13;
	SU  T = 56 C = 5 N = color I = 13;
	SU  T = 57 C = 5 N = color I = 13;
	SU  T = 58 C = 5 N = color I = 13;
	SU  T = 59 C = 5 N = color I = 13;
	SU  T = 60 C = 5 N = color I = 13;
	SU  T = 61 C = 5 N = color I = 13;
	SU  T = 62 C = 5 N = color I = 13;
	SU  T = 63 C = 5 N = color I = 13;
	SU  T = 64 C = 5 N = color I = 13;
	SU  T = 65 C = 5 N = color I = 13;
	SU  T = 66 C = 5 N = color I = 13;
	SU  T = 67 C = 5 N = color I = 13;
	SU  T = 68 C = 5 N = color I = 13;
	SU  T = 69 C = 5 N = color I = 13;
	SU  T = 70 C = 5 N = color I = 13;
	SU  T = 71 C = 5 N = color I = 13;
	SU  T = 72 C = 5 N = color I = 13;
	SU  T = 73 C = 5 N = color I = 13;
	SU  T = 74 C = 5 N = color I = 13;
	SU  T = 75 C = 5 N = color I = 13;
	SU  T = 76 C = 5 N = color I = 13;
	SU  T = 77 C = 5 N = color I = 13;
	SU  T = 78 C = 5 N = color I = 13;
	SU  T = 79 C = 5 N = color I = 13;
	SU  T = 80 C = 5 N = color I = 13;
	SU  T = 81 C = 5 N = color I = 13;
	SU  T = 82 C = 5 N = color I = 13;
	SU  T = 83 C = 5 N = color I = 13;
	SU  T = 84 C = 5 N = color I = 13;
	SU  T = 85 C = 5 N = color I = 13;
	SU  T = 86 C = 5 N = color I = 13;
	SU  T = 87 C = 5 N = color I = 13;
	SU  T = 88 C = 5 N = color I = 13;
	SU  T = 89 C = 5 N = color I = 13;
	SU  T = 90 C = 5 N = color I = 13;
	SU  T = 91 C = 5 N = color I = 13;
	SU  T = 92 C = 5 N = color I = 13;
	SU  T = 93 C = 5 N = color I = 13;
	SU  T = 94 C = 5 N = color I = 13;
	SU  T = 95 C = 5 N = color I = 13;
	SU  T = 96 C = 5 N = color I = 13;
	SU  T = 97 C = 5 N = color I = 13;
	SU  T = 98 C = 5 N = color I = 13;
	SU  T = 99 C = 5 N = color I = 13;
	SU  T = 100 C = 5 N = color I = 13;
	SU  T = 101 C = 5 N = color I = 13;
	SU  T = 102 C = 5 N = color I = 13;
	SU  T = 103 C = 5 N = color I = 13;
	SU  T = 104 C = 5 N = color I = 13;
	SU  T = 105 C = 5 N = color I = 13;
	SU  T = 106 C = 5 N = color I = 13;
	SU  T = 107 C = 5 N = color I = 13;
	SU  T = 108 C = 5 N = color I = 13;
	SU  T = 109 C = 5 N = color I = 13;
	SU  T = 110 C = 5 N = color I = 13;
	SU  T = 111 C = 5 N = color I = 13;
	SU  T = 112 C = 5 N = color I = 13;
	SU  T = 113 C = 5 N = color I = 13;
	SU  T = 114 C = 5 N = color I = 13;
	SU  T = 115 C = 5 N = color I = 13;
	SU  T = 116 C = 5 N = color I = 13;
	SU  T = 117 C = 5 N = color I = 13;
	SU  T = 118 C = 5 N = color I = 13;
	SU  T = 119 C = 5 N = color I = 13;
	SU  T = 120 C = 5 N = color I = 13;
	SU  T = 121 C = 5 N = color I = 13;
	SU  T = 122 C = 5 N = color I = 13;
	SU  T = 123 C = 5 N = color I = 13;
	SU  T = 124 C = 5 N = color I = 13;
	SU  T = 125 C = 5 N = color I = 13;
	SU  T = 126 C = 5 N = color I = 13;
	SU  T = 127 C = 5 N = color I = 13;

	SU  T = 1 C = 6 N = color I = 13;
	SU  T = 2 C = 6 N = color I = 13;
	SU  T = 3 C = 6 N = color I = 13;
	SU  T = 4 C = 6 N = color I = 13;
	SU  T = 5 C = 6 N = color I = 13;
	SU  T = 6 C = 6 N = color I = 13;
	SU  T = 7 C = 6 N = color I = 13;
	SU  T = 8 C = 6 N = color I = 13;
	SU  T = 9 C = 6 N = color I = 13;
	SU  T = 10 C = 6 N = color I = 13;
	SU  T = 11 C = 6 N = color I = 13;
	SU  T = 12 C = 6 N = color I = 13;
	SU  T = 13 C = 6 N = color I = 13;
	SU  T = 14 C = 6 N = color I = 13;
	SU  T = 15 C = 6 N = color I = 13;
	SU  T = 16 C = 6 N = color I = 13;
	SU  T = 17 C = 6 N = color I = 13;
	SU  T = 18 C = 6 N = color I = 9;
	SU  T = 20 C = 6 N = color I = 13;
	SU  T = 21 C = 6 N = color I = 13;
	SU  T = 22 C = 6 N = color I = 13;
	SU  T = 23 C = 6 N = color I = 13;
	SU  T = 24 C = 6 N = color I = 13;
	SU  T = 25 C = 6 N = color I = 13;
	SU  T = 26 C = 6 N = color I = 13;
	SU  T = 27 C = 6 N = color I = 13;
	SU  T = 28 C = 6 N = color I = 13;
	SU  T = 29 C = 6 N = color I = 13;
	SU  T = 30 C = 6 N = color I = 13;
	SU  T = 31 C = 6 N = color I = 13;
	SU  T = 32 C = 6 N = color I = 13;
	SU  T = 33 C = 6 N = color I = 13;
	SU  T = 34 C = 6 N = color I = 13;
	SU  T = 35 C = 6 N = color I = 13;
	SU  T = 36 C = 6 N = color I = 13;
	SU  T = 37 C = 6 N = color I = 13;
	SU  T = 38 C = 6 N = color I = 13;
	SU  T = 39 C = 6 N = color I = 13;
	SU  T = 40 C = 6 N = color I = 13;
	SU  T = 41 C = 6 N = color I = 13;
	SU  T = 42 C = 6 N = color I = 13;
	SU  T = 43 C = 6 N = color I = 13;
	SU  T = 44 C = 6 N = color I = 13;
	SU  T = 45 C = 6 N = color I = 13;
	SU  T = 46 C = 6 N = color I = 13;
	SU  T = 47 C = 6 N = color I = 13;
	SU  T = 48 C = 6 N = color I = 13;
	SU  T = 49 C = 6 N = color I = 13;
	SU  T = 50 C = 6 N = color I = 13;
	SU  T = 51 C = 6 N = color I = 13;
	SU  T = 52 C = 6 N = color I = 13;
	SU  T = 53 C = 6 N = color I = 13;
	SU  T = 54 C = 6 N = color I = 13;
	SU  T = 55 C = 6 N = color I = 13;
	SU  T = 56 C = 6 N = color I = 13;
	SU  T = 57 C = 6 N = color I = 13;
	SU  T = 58 C = 6 N = color I = 13;
	SU  T = 59 C = 6 N = color I = 13;
	SU  T = 60 C = 6 N = color I = 13;
	SU  T = 61 C = 6 N = color I = 13;
	SU  T = 62 C = 6 N = color I = 13;
	SU  T = 63 C = 6 N = color I = 13;
	SU  T = 64 C = 6 N = color I = 13;
	SU  T = 65 C = 6 N = color I = 13;
	SU  T = 66 C = 6 N = color I = 13;
	SU  T = 67 C = 6 N = color I = 13;
	SU  T = 68 C = 6 N = color I = 13;
	SU  T = 69 C = 6 N = color I = 13;
	SU  T = 70 C = 6 N = color I = 13;
	SU  T = 71 C = 6 N = color I = 13;
	SU  T = 72 C = 6 N = color I = 13;
	SU  T = 73 C = 6 N = color I = 13;
	SU  T = 74 C = 6 N = color I = 13;
	SU  T = 75 C = 6 N = color I = 13;
	SU  T = 76 C = 6 N = color I = 13;
	SU  T = 77 C = 6 N = color I = 13;
	SU  T = 78 C = 6 N = color I = 13;
	SU  T = 79 C = 6 N = color I = 13;
	SU  T = 80 C = 6 N = color I = 13;
	SU  T = 81 C = 6 N = color I = 13;
	SU  T = 82 C = 6 N = color I = 13;
	SU  T = 83 C = 6 N = color I = 13;
	SU  T = 84 C = 6 N = color I = 13;
	SU  T = 85 C = 6 N = color I = 13;
	SU  T = 86 C = 6 N = color I = 13;
	SU  T = 87 C = 6 N = color I = 13;
	SU  T = 88 C = 6 N = color I = 13;
	SU  T = 89 C = 6 N = color I = 13;
	SU  T = 90 C = 6 N = color I = 13;
	SU  T = 91 C = 6 N = color I = 13;
	SU  T = 92 C = 6 N = color I = 13;
	SU  T = 93 C = 6 N = color I = 13;
	SU  T = 94 C = 6 N = color I = 13;
	SU  T = 95 C = 6 N = color I = 13;
	SU  T = 96 C = 6 N = color I = 13;
	SU  T = 97 C = 6 N = color I = 13;
	SU  T = 98 C = 6 N = color I = 13;
	SU  T = 99 C = 6 N = color I = 13;
	SU  T = 100 C = 6 N = color I = 13;
	SU  T = 101 C = 6 N = color I = 13;
	SU  T = 102 C = 6 N = color I = 13;
	SU  T = 103 C = 6 N = color I = 13;
	SU  T = 104 C = 6 N = color I = 13;
	SU  T = 105 C = 6 N = color I = 13;
	SU  T = 106 C = 6 N = color I = 13;
	SU  T = 107 C = 6 N = color I = 13;
	SU  T = 108 C = 6 N = color I = 13;
	SU  T = 109 C = 6 N = color I = 13;
	SU  T = 110 C = 6 N = color I = 13;
	SU  T = 111 C = 6 N = color I = 13;
	SU  T = 112 C = 6 N = color I = 13;
	SU  T = 113 C = 6 N = color I = 13;
	SU  T = 114 C = 6 N = color I = 13;
	SU  T = 115 C = 6 N = color I = 13;
	SU  T = 116 C = 6 N = color I = 13;
	SU  T = 117 C = 6 N = color I = 13;
	SU  T = 118 C = 6 N = color I = 13;
	SU  T = 119 C = 6 N = color I = 13;
	SU  T = 120 C = 6 N = color I = 13;
	SU  T = 121 C = 6 N = color I = 13;
	SU  T = 122 C = 6 N = color I = 13;
	SU  T = 123 C = 6 N = color I = 13;
	SU  T = 124 C = 6 N = color I = 13;
	SU  T = 125 C = 6 N = color I = 13;
	SU  T = 126 C = 6 N = color I = 13;
	SU  T = 127 C = 6 N = color I = 13;

	SU  T = 1 C = 7 N = color I = 13;
	SU  T = 2 C = 7 N = color I = 13;
	SU  T = 3 C = 7 N = color I = 13;
	SU  T = 4 C = 7 N = color I = 13;
	SU  T = 5 C = 7 N = color I = 13;
	SU  T = 6 C = 7 N = color I = 13;
	SU  T = 7 C = 7 N = color I = 13;
	SU  T = 8 C = 7 N = color I = 13;
	SU  T = 9 C = 7 N = color I = 13;
	SU  T = 10 C = 7 N = color I = 13;
	SU  T = 11 C = 7 N = color I = 13;
	SU  T = 12 C = 7 N = color I = 13;
	SU  T = 13 C = 7 N = color I = 13;
	SU  T = 14 C = 7 N = color I = 13;
	SU  T = 15 C = 7 N = color I = 13;
	SU  T = 16 C = 7 N = color I = 13;
	SU  T = 17 C = 7 N = color I = 13;
	SU  T = 18 C = 7 N = color I = 11;
	SU  T = 20 C = 7 N = color I = 13;
	SU  T = 21 C = 7 N = color I = 13;
	SU  T = 22 C = 7 N = color I = 13;
	SU  T = 23 C = 7 N = color I = 13;
	SU  T = 24 C = 7 N = color I = 13;
	SU  T = 25 C = 7 N = color I = 13;
	SU  T = 26 C = 7 N = color I = 13;
	SU  T = 27 C = 7 N = color I = 13;
	SU  T = 28 C = 7 N = color I = 13;
	SU  T = 29 C = 7 N = color I = 13;
	SU  T = 30 C = 7 N = color I = 13;
	SU  T = 31 C = 7 N = color I = 13;
	SU  T = 32 C = 7 N = color I = 13;
	SU  T = 33 C = 7 N = color I = 13;
	SU  T = 34 C = 7 N = color I = 13;
	SU  T = 35 C = 7 N = color I = 13;
	SU  T = 36 C = 7 N = color I = 13;
	SU  T = 37 C = 7 N = color I = 13;
	SU  T = 38 C = 7 N = color I = 13;
	SU  T = 39 C = 7 N = color I = 13;
	SU  T = 40 C = 7 N = color I = 13;
	SU  T = 41 C = 7 N = color I = 13;
	SU  T = 42 C = 7 N = color I = 13;
	SU  T = 43 C = 7 N = color I = 13;
	SU  T = 44 C = 7 N = color I = 13;
	SU  T = 45 C = 7 N = color I = 13;
	SU  T = 46 C = 7 N = color I = 13;
	SU  T = 47 C = 7 N = color I = 13;
	SU  T = 48 C = 7 N = color I = 13;
	SU  T = 49 C = 7 N = color I = 13;
	SU  T = 50 C = 7 N = color I = 13;
	SU  T = 51 C = 7 N = color I = 13;
	SU  T = 52 C = 7 N = color I = 13;
	SU  T = 53 C = 7 N = color I = 13;
	SU  T = 54 C = 7 N = color I = 13;
	SU  T = 55 C = 7 N = color I = 13;
	SU  T = 56 C = 7 N = color I = 13;
	SU  T = 57 C = 7 N = color I = 13;
	SU  T = 58 C = 7 N = color I = 13;
	SU  T = 59 C = 7 N = color I = 13;
	SU  T = 60 C = 7 N = color I = 13;
	SU  T = 61 C = 7 N = color I = 13;
	SU  T = 62 C = 7 N = color I = 13;
	SU  T = 63 C = 7 N = color I = 13;
	SU  T = 64 C = 7 N = color I = 13;
	SU  T = 65 C = 7 N = color I = 13;
	SU  T = 66 C = 7 N = color I = 13;
	SU  T = 67 C = 7 N = color I = 13;
	SU  T = 68 C = 7 N = color I = 13;
	SU  T = 69 C = 7 N = color I = 13;
	SU  T = 70 C = 7 N = color I = 13;
	SU  T = 71 C = 7 N = color I = 13;
	SU  T = 72 C = 7 N = color I = 13;
	SU  T = 73 C = 7 N = color I = 13;
	SU  T = 74 C = 7 N = color I = 13;
	SU  T = 75 C = 7 N = color I = 13;
	SU  T = 76 C = 7 N = color I = 13;
	SU  T = 77 C = 7 N = color I = 13;
	SU  T = 78 C = 7 N = color I = 13;
	SU  T = 79 C = 7 N = color I = 13;
	SU  T = 80 C = 7 N = color I = 13;
	SU  T = 81 C = 7 N = color I = 13;
	SU  T = 82 C = 7 N = color I = 13;
	SU  T = 83 C = 7 N = color I = 13;
	SU  T = 84 C = 7 N = color I = 13;
	SU  T = 85 C = 7 N = color I = 13;
	SU  T = 86 C = 7 N = color I = 13;
	SU  T = 87 C = 7 N = color I = 13;
	SU  T = 88 C = 7 N = color I = 13;
	SU  T = 89 C = 7 N = color I = 13;
	SU  T = 90 C = 7 N = color I = 13;
	SU  T = 91 C = 7 N = color I = 13;
	SU  T = 92 C = 7 N = color I = 13;
	SU  T = 93 C = 7 N = color I = 13;
	SU  T = 94 C = 7 N = color I = 13;
	SU  T = 95 C = 7 N = color I = 13;
	SU  T = 96 C = 7 N = color I = 13;
	SU  T = 97 C = 7 N = color I = 13;
	SU  T = 98 C = 7 N = color I = 13;
	SU  T = 99 C = 7 N = color I = 13;
	SU  T = 100 C = 7 N = color I = 13;
	SU  T = 101 C = 7 N = color I = 13;
	SU  T = 102 C = 7 N = color I = 13;
	SU  T = 103 C = 7 N = color I = 13;
	SU  T = 104 C = 7 N = color I = 13;
	SU  T = 105 C = 7 N = color I = 13;
	SU  T = 106 C = 7 N = color I = 13;
	SU  T = 107 C = 7 N = color I = 13;
	SU  T = 108 C = 7 N = color I = 13;
	SU  T = 109 C = 7 N = color I = 13;
	SU  T = 110 C = 7 N = color I = 13;
	SU  T = 111 C = 7 N = color I = 13;
	SU  T = 112 C = 7 N = color I = 13;
	SU  T = 113 C = 7 N = color I = 13;
	SU  T = 114 C = 7 N = color I = 13;
	SU  T = 115 C = 7 N = color I = 13;
	SU  T = 116 C = 7 N = color I = 13;
	SU  T = 117 C = 7 N = color I = 13;
	SU  T = 118 C = 7 N = color I = 13;
	SU  T = 119 C = 7 N = color I = 13;
	SU  T = 120 C = 7 N = color I = 13;
	SU  T = 121 C = 7 N = color I = 13;
	SU  T = 122 C = 7 N = color I = 13;
	SU  T = 123 C = 7 N = color I = 13;
	SU  T = 124 C = 7 N = color I = 13;
	SU  T = 125 C = 7 N = color I = 13;
	SU  T = 126 C = 7 N = color I = 13;
	SU  T = 127 C = 7 N = color I = 13;

	SU  T = 1 C = 8 N = color I = 13;
	SU  T = 2 C = 8 N = color I = 13;
	SU  T = 3 C = 8 N = color I = 13;
	SU  T = 4 C = 8 N = color I = 13;
	SU  T = 5 C = 8 N = color I = 13;
	SU  T = 6 C = 8 N = color I = 13;
	SU  T = 7 C = 8 N = color I = 13;
	SU  T = 8 C = 8 N = color I = 13;
	SU  T = 9 C = 8 N = color I = 13;
	SU  T = 10 C = 8 N = color I = 13;
	SU  T = 11 C = 8 N = color I = 13;
	SU  T = 12 C = 8 N = color I = 13;
	SU  T = 13 C = 8 N = color I = 13;
	SU  T = 14 C = 8 N = color I = 13;
	SU  T = 15 C = 8 N = color I = 13;
	SU  T = 16 C = 8 N = color I = 13;
	SU  T = 17 C = 8 N = color I = 13;
	SU  T = 18 C = 8 N = color I = 11;
	SU  T = 20 C = 8 N = color I = 13;
	SU  T = 21 C = 8 N = color I = 13;
	SU  T = 22 C = 8 N = color I = 13;
	SU  T = 23 C = 8 N = color I = 13;
	SU  T = 24 C = 8 N = color I = 13;
	SU  T = 25 C = 8 N = color I = 13;
	SU  T = 26 C = 8 N = color I = 13;
	SU  T = 27 C = 8 N = color I = 13;
	SU  T = 28 C = 8 N = color I = 13;
	SU  T = 29 C = 8 N = color I = 13;
	SU  T = 30 C = 8 N = color I = 13;
	SU  T = 31 C = 8 N = color I = 13;
	SU  T = 32 C = 8 N = color I = 13;
	SU  T = 33 C = 8 N = color I = 13;
	SU  T = 34 C = 8 N = color I = 13;
	SU  T = 35 C = 8 N = color I = 13;
	SU  T = 36 C = 8 N = color I = 13;
	SU  T = 37 C = 8 N = color I = 13;
	SU  T = 38 C = 8 N = color I = 13;
	SU  T = 39 C = 8 N = color I = 13;
	SU  T = 40 C = 8 N = color I = 13;
	SU  T = 41 C = 8 N = color I = 13;
	SU  T = 42 C = 8 N = color I = 13;
	SU  T = 43 C = 8 N = color I = 13;
	SU  T = 44 C = 8 N = color I = 13;
	SU  T = 45 C = 8 N = color I = 13;
	SU  T = 46 C = 8 N = color I = 13;
	SU  T = 47 C = 8 N = color I = 13;
	SU  T = 48 C = 8 N = color I = 13;
	SU  T = 49 C = 8 N = color I = 13;
	SU  T = 50 C = 8 N = color I = 13;
	SU  T = 51 C = 8 N = color I = 13;
	SU  T = 52 C = 8 N = color I = 13;
	SU  T = 53 C = 8 N = color I = 13;
	SU  T = 54 C = 8 N = color I = 13;
	SU  T = 55 C = 8 N = color I = 13;
	SU  T = 56 C = 8 N = color I = 13;
	SU  T = 57 C = 8 N = color I = 13;
	SU  T = 58 C = 8 N = color I = 13;
	SU  T = 59 C = 8 N = color I = 13;
	SU  T = 60 C = 8 N = color I = 13;
	SU  T = 61 C = 8 N = color I = 13;
	SU  T = 62 C = 8 N = color I = 13;
	SU  T = 63 C = 8 N = color I = 13;
	SU  T = 64 C = 8 N = color I = 13;
	SU  T = 65 C = 8 N = color I = 13;
	SU  T = 66 C = 8 N = color I = 13;
	SU  T = 67 C = 8 N = color I = 13;
	SU  T = 68 C = 8 N = color I = 13;
	SU  T = 69 C = 8 N = color I = 13;
	SU  T = 70 C = 8 N = color I = 13;
	SU  T = 71 C = 8 N = color I = 13;
	SU  T = 72 C = 8 N = color I = 13;
	SU  T = 73 C = 8 N = color I = 13;
	SU  T = 74 C = 8 N = color I = 13;
	SU  T = 75 C = 8 N = color I = 13;
	SU  T = 76 C = 8 N = color I = 13;
	SU  T = 77 C = 8 N = color I = 13;
	SU  T = 78 C = 8 N = color I = 13;
	SU  T = 79 C = 8 N = color I = 13;
	SU  T = 80 C = 8 N = color I = 13;
	SU  T = 81 C = 8 N = color I = 13;
	SU  T = 82 C = 8 N = color I = 13;
	SU  T = 83 C = 8 N = color I = 13;
	SU  T = 84 C = 8 N = color I = 13;
	SU  T = 85 C = 8 N = color I = 13;
	SU  T = 86 C = 8 N = color I = 13;
	SU  T = 87 C = 8 N = color I = 13;
	SU  T = 88 C = 8 N = color I = 13;
	SU  T = 89 C = 8 N = color I = 13;
	SU  T = 90 C = 8 N = color I = 13;
	SU  T = 91 C = 8 N = color I = 13;
	SU  T = 92 C = 8 N = color I = 13;
	SU  T = 93 C = 8 N = color I = 13;
	SU  T = 94 C = 8 N = color I = 13;
	SU  T = 95 C = 8 N = color I = 13;
	SU  T = 96 C = 8 N = color I = 13;
	SU  T = 97 C = 8 N = color I = 13;
	SU  T = 98 C = 8 N = color I = 13;
	SU  T = 99 C = 8 N = color I = 13;
	SU  T = 100 C = 8 N = color I = 13;
	SU  T = 101 C = 8 N = color I = 13;
	SU  T = 102 C = 8 N = color I = 13;
	SU  T = 103 C = 8 N = color I = 13;
	SU  T = 104 C = 8 N = color I = 13;
	SU  T = 105 C = 8 N = color I = 13;
	SU  T = 106 C = 8 N = color I = 13;
	SU  T = 107 C = 8 N = color I = 13;
	SU  T = 108 C = 8 N = color I = 13;
	SU  T = 109 C = 8 N = color I = 13;
	SU  T = 110 C = 8 N = color I = 13;
	SU  T = 111 C = 8 N = color I = 13;
	SU  T = 112 C = 8 N = color I = 13;
	SU  T = 113 C = 8 N = color I = 13;
	SU  T = 114 C = 8 N = color I = 13;
	SU  T = 115 C = 8 N = color I = 13;
	SU  T = 116 C = 8 N = color I = 13;
	SU  T = 117 C = 8 N = color I = 13;
	SU  T = 118 C = 8 N = color I = 13;
	SU  T = 119 C = 8 N = color I = 13;
	SU  T = 120 C = 8 N = color I = 13;
	SU  T = 121 C = 8 N = color I = 13;
	SU  T = 122 C = 8 N = color I = 13;
	SU  T = 123 C = 8 N = color I = 13;
	SU  T = 124 C = 8 N = color I = 13;
	SU  T = 125 C = 8 N = color I = 13;
	SU  T = 126 C = 8 N = color I = 13;
	SU  T = 127 C = 8 N = color I = 13;

	SU  T = 1 C = 9 N = color I = 13;
	SU  T = 2 C = 9 N = color I = 13;
	SU  T = 3 C = 9 N = color I = 13;
	SU  T = 4 C = 9 N = color I = 13;
	SU  T = 5 C = 9 N = color I = 13;
	SU  T = 6 C = 9 N = color I = 13;
	SU  T = 7 C = 9 N = color I = 13;
	SU  T = 8 C = 9 N = color I = 13;
	SU  T = 9 C = 9 N = color I = 13;
	SU  T = 10 C = 9 N = color I = 13;
	SU  T = 11 C = 9 N = color I = 13;
	SU  T = 12 C = 9 N = color I = 13;
	SU  T = 13 C = 9 N = color I = 13;
	SU  T = 14 C = 9 N = color I = 13;
	SU  T = 15 C = 9 N = color I = 13;
	SU  T = 16 C = 9 N = color I = 13;
	SU  T = 17 C = 9 N = color I = 13;
	SU  T = 18 C = 9 N = color I = 9;
	SU  T = 20 C = 9 N = color I = 13;
	SU  T = 21 C = 9 N = color I = 13;
	SU  T = 22 C = 9 N = color I = 13;
	SU  T = 23 C = 9 N = color I = 13;
	SU  T = 24 C = 9 N = color I = 13;
	SU  T = 25 C = 9 N = color I = 13;
	SU  T = 26 C = 9 N = color I = 13;
	SU  T = 27 C = 9 N = color I = 13;
	SU  T = 28 C = 9 N = color I = 13;
	SU  T = 29 C = 9 N = color I = 13;
	SU  T = 30 C = 9 N = color I = 13;
	SU  T = 31 C = 9 N = color I = 13;
	SU  T = 32 C = 9 N = color I = 13;
	SU  T = 33 C = 9 N = color I = 13;
	SU  T = 34 C = 9 N = color I = 13;
	SU  T = 35 C = 9 N = color I = 13;
	SU  T = 36 C = 9 N = color I = 13;
	SU  T = 37 C = 9 N = color I = 13;
	SU  T = 38 C = 9 N = color I = 13;
	SU  T = 39 C = 9 N = color I = 13;
	SU  T = 40 C = 9 N = color I = 13;
	SU  T = 41 C = 9 N = color I = 13;
	SU  T = 42 C = 9 N = color I = 13;
	SU  T = 43 C = 9 N = color I = 13;
	SU  T = 44 C = 9 N = color I = 13;
	SU  T = 45 C = 9 N = color I = 13;
	SU  T = 46 C = 9 N = color I = 13;
	SU  T = 47 C = 9 N = color I = 13;
	SU  T = 48 C = 9 N = color I = 13;
	SU  T = 49 C = 9 N = color I = 13;
	SU  T = 50 C = 9 N = color I = 13;
	SU  T = 51 C = 9 N = color I = 13;
	SU  T = 52 C = 9 N = color I = 13;
	SU  T = 53 C = 9 N = color I = 13;
	SU  T = 54 C = 9 N = color I = 13;
	SU  T = 55 C = 9 N = color I = 13;
	SU  T = 56 C = 9 N = color I = 13;
	SU  T = 57 C = 9 N = color I = 13;
	SU  T = 58 C = 9 N = color I = 13;
	SU  T = 59 C = 9 N = color I = 13;
	SU  T = 60 C = 9 N = color I = 13;
	SU  T = 61 C = 9 N = color I = 13;
	SU  T = 62 C = 9 N = color I = 13;
	SU  T = 63 C = 9 N = color I = 13;
	SU  T = 64 C = 9 N = color I = 13;
	SU  T = 65 C = 9 N = color I = 13;
	SU  T = 66 C = 9 N = color I = 13;
	SU  T = 67 C = 9 N = color I = 13;
	SU  T = 68 C = 9 N = color I = 13;
	SU  T = 69 C = 9 N = color I = 13;
	SU  T = 70 C = 9 N = color I = 13;
	SU  T = 71 C = 9 N = color I = 13;
	SU  T = 72 C = 9 N = color I = 13;
	SU  T = 73 C = 9 N = color I = 13;
	SU  T = 74 C = 9 N = color I = 13;
	SU  T = 75 C = 9 N = color I = 13;
	SU  T = 76 C = 9 N = color I = 13;
	SU  T = 77 C = 9 N = color I = 13;
	SU  T = 78 C = 9 N = color I = 13;
	SU  T = 79 C = 9 N = color I = 13;
	SU  T = 80 C = 9 N = color I = 13;
	SU  T = 81 C = 9 N = color I = 13;
	SU  T = 82 C = 9 N = color I = 13;
	SU  T = 83 C = 9 N = color I = 13;
	SU  T = 84 C = 9 N = color I = 13;
	SU  T = 85 C = 9 N = color I = 13;
	SU  T = 86 C = 9 N = color I = 13;
	SU  T = 87 C = 9 N = color I = 13;
	SU  T = 88 C = 9 N = color I = 13;
	SU  T = 89 C = 9 N = color I = 13;
	SU  T = 90 C = 9 N = color I = 13;
	SU  T = 91 C = 9 N = color I = 13;
	SU  T = 92 C = 9 N = color I = 13;
	SU  T = 93 C = 9 N = color I = 13;
	SU  T = 94 C = 9 N = color I = 13;
	SU  T = 95 C = 9 N = color I = 13;
	SU  T = 96 C = 9 N = color I = 13;
	SU  T = 97 C = 9 N = color I = 13;
	SU  T = 98 C = 9 N = color I = 13;
	SU  T = 99 C = 9 N = color I = 13;
	SU  T = 100 C = 9 N = color I = 13;
	SU  T = 101 C = 9 N = color I = 13;
	SU  T = 102 C = 9 N = color I = 13;
	SU  T = 103 C = 9 N = color I = 13;
	SU  T = 104 C = 9 N = color I = 13;
	SU  T = 105 C = 9 N = color I = 13;
	SU  T = 106 C = 9 N = color I = 13;
	SU  T = 107 C = 9 N = color I = 13;
	SU  T = 108 C = 9 N = color I = 13;
	SU  T = 109 C = 9 N = color I = 13;
	SU  T = 110 C = 9 N = color I = 13;
	SU  T = 111 C = 9 N = color I = 13;
	SU  T = 112 C = 9 N = color I = 13;
	SU  T = 113 C = 9 N = color I = 13;
	SU  T = 114 C = 9 N = color I = 13;
	SU  T = 115 C = 9 N = color I = 13;
	SU  T = 116 C = 9 N = color I = 13;
	SU  T = 117 C = 9 N = color I = 13;
	SU  T = 118 C = 9 N = color I = 13;
	SU  T = 119 C = 9 N = color I = 13;
	SU  T = 120 C = 9 N = color I = 13;
	SU  T = 121 C = 9 N = color I = 13;
	SU  T = 122 C = 9 N = color I = 13;
	SU  T = 123 C = 9 N = color I = 13;
	SU  T = 124 C = 9 N = color I = 13;
	SU  T = 125 C = 9 N = color I = 13;
	SU  T = 126 C = 9 N = color I = 13;
	SU  T = 127 C = 9 N = color I = 13;

	SU  T = 1 C = 10 N = color I = 13;
	SU  T = 2 C = 10 N = color I = 13;
	SU  T = 3 C = 10 N = color I = 13;
	SU  T = 4 C = 10 N = color I = 13;
	SU  T = 5 C = 10 N = color I = 13;
	SU  T = 6 C = 10 N = color I = 13;
	SU  T = 7 C = 10 N = color I = 13;
	SU  T = 8 C = 10 N = color I = 13;
	SU  T = 9 C = 10 N = color I = 13;
	SU  T = 10 C = 10 N = color I = 13;
	SU  T = 11 C = 10 N = color I = 13;
	SU  T = 12 C = 10 N = color I = 13;
	SU  T = 13 C = 10 N = color I = 13;
	SU  T = 14 C = 10 N = color I = 13;
	SU  T = 15 C = 10 N = color I = 13;
	SU  T = 16 C = 10 N = color I = 13;
	SU  T = 17 C = 10 N = color I = 13;
	SU  T = 18 C = 10 N = color I = 9;
	SU  T = 20 C = 10 N = color I = 13;
	SU  T = 21 C = 10 N = color I = 13;
	SU  T = 22 C = 10 N = color I = 13;
	SU  T = 23 C = 10 N = color I = 13;
	SU  T = 24 C = 10 N = color I = 13;
	SU  T = 25 C = 10 N = color I = 13;
	SU  T = 26 C = 10 N = color I = 13;
	SU  T = 27 C = 10 N = color I = 13;
	SU  T = 28 C = 10 N = color I = 13;
	SU  T = 29 C = 10 N = color I = 13;
	SU  T = 30 C = 10 N = color I = 13;
	SU  T = 31 C = 10 N = color I = 13;
	SU  T = 32 C = 10 N = color I = 13;
	SU  T = 33 C = 10 N = color I = 13;
	SU  T = 34 C = 10 N = color I = 13;
	SU  T = 35 C = 10 N = color I = 13;
	SU  T = 36 C = 10 N = color I = 13;
	SU  T = 37 C = 10 N = color I = 13;
	SU  T = 38 C = 10 N = color I = 13;
	SU  T = 39 C = 10 N = color I = 13;
	SU  T = 40 C = 10 N = color I = 13;
	SU  T = 41 C = 10 N = color I = 13;
	SU  T = 42 C = 10 N = color I = 13;
	SU  T = 43 C = 10 N = color I = 13;
	SU  T = 44 C = 10 N = color I = 13;
	SU  T = 45 C = 10 N = color I = 13;
	SU  T = 46 C = 10 N = color I = 13;
	SU  T = 47 C = 10 N = color I = 13;
	SU  T = 48 C = 10 N = color I = 13;
	SU  T = 49 C = 10 N = color I = 13;
	SU  T = 50 C = 10 N = color I = 13;
	SU  T = 51 C = 10 N = color I = 13;
	SU  T = 52 C = 10 N = color I = 13;
	SU  T = 53 C = 10 N = color I = 13;
	SU  T = 54 C = 10 N = color I = 13;
	SU  T = 55 C = 10 N = color I = 13;
	SU  T = 56 C = 10 N = color I = 13;
	SU  T = 57 C = 10 N = color I = 13;
	SU  T = 58 C = 10 N = color I = 13;
	SU  T = 59 C = 10 N = color I = 13;
	SU  T = 60 C = 10 N = color I = 13;
	SU  T = 61 C = 10 N = color I = 13;
	SU  T = 62 C = 10 N = color I = 13;
	SU  T = 63 C = 10 N = color I = 13;
	SU  T = 64 C = 10 N = color I = 13;
	SU  T = 65 C = 10 N = color I = 13;
	SU  T = 66 C = 10 N = color I = 13;
	SU  T = 67 C = 10 N = color I = 13;
	SU  T = 68 C = 10 N = color I = 13;
	SU  T = 69 C = 10 N = color I = 13;
	SU  T = 70 C = 10 N = color I = 13;
	SU  T = 71 C = 10 N = color I = 13;
	SU  T = 72 C = 10 N = color I = 13;
	SU  T = 73 C = 10 N = color I = 13;
	SU  T = 74 C = 10 N = color I = 13;
	SU  T = 75 C = 10 N = color I = 13;
	SU  T = 76 C = 10 N = color I = 13;
	SU  T = 77 C = 10 N = color I = 13;
	SU  T = 78 C = 10 N = color I = 13;
	SU  T = 79 C = 10 N = color I = 13;
	SU  T = 80 C = 10 N = color I = 13;
	SU  T = 81 C = 10 N = color I = 13;
	SU  T = 82 C = 10 N = color I = 13;
	SU  T = 83 C = 10 N = color I = 13;
	SU  T = 84 C = 10 N = color I = 13;
	SU  T = 85 C = 10 N = color I = 13;
	SU  T = 86 C = 10 N = color I = 13;
	SU  T = 87 C = 10 N = color I = 13;
	SU  T = 88 C = 10 N = color I = 13;
	SU  T = 89 C = 10 N = color I = 13;
	SU  T = 90 C = 10 N = color I = 13;
	SU  T = 91 C = 10 N = color I = 13;
	SU  T = 92 C = 10 N = color I = 13;
	SU  T = 93 C = 10 N = color I = 13;
	SU  T = 94 C = 10 N = color I = 13;
	SU  T = 95 C = 10 N = color I = 13;
	SU  T = 96 C = 10 N = color I = 13;
	SU  T = 97 C = 10 N = color I = 13;
	SU  T = 98 C = 10 N = color I = 13;
	SU  T = 99 C = 10 N = color I = 13;
	SU  T = 100 C = 10 N = color I = 13;
	SU  T = 101 C = 10 N = color I = 13;
	SU  T = 102 C = 10 N = color I = 13;
	SU  T = 103 C = 10 N = color I = 13;
	SU  T = 104 C = 10 N = color I = 13;
	SU  T = 105 C = 10 N = color I = 13;
	SU  T = 106 C = 10 N = color I = 13;
	SU  T = 107 C = 10 N = color I = 13;
	SU  T = 108 C = 10 N = color I = 13;
	SU  T = 109 C = 10 N = color I = 13;
	SU  T = 110 C = 10 N = color I = 13;
	SU  T = 111 C = 10 N = color I = 13;
	SU  T = 112 C = 10 N = color I = 13;
	SU  T = 113 C = 10 N = color I = 13;
	SU  T = 114 C = 10 N = color I = 13;
	SU  T = 115 C = 10 N = color I = 13;
	SU  T = 116 C = 10 N = color I = 13;
	SU  T = 117 C = 10 N = color I = 13;
	SU  T = 118 C = 10 N = color I = 13;
	SU  T = 119 C = 10 N = color I = 13;
	SU  T = 120 C = 10 N = color I = 13;
	SU  T = 121 C = 10 N = color I = 13;
	SU  T = 122 C = 10 N = color I = 13;
	SU  T = 123 C = 10 N = color I = 13;
	SU  T = 124 C = 10 N = color I = 13;
	SU  T = 125 C = 10 N = color I = 13;
	SU  T = 126 C = 10 N = color I = 13;
	SU  T = 127 C = 10 N = color I = 13;

	SU  T = 1 C = 11 N = color I = 13;
	SU  T = 2 C = 11 N = color I = 13;
	SU  T = 3 C = 11 N = color I = 13;
	SU  T = 4 C = 11 N = color I = 13;
	SU  T = 5 C = 11 N = color I = 13;
	SU  T = 6 C = 11 N = color I = 13;
	SU  T = 7 C = 11 N = color I = 13;
	SU  T = 8 C = 11 N = color I = 13;
	SU  T = 9 C = 11 N = color I = 13;
	SU  T = 10 C = 11 N = color I = 13;
	SU  T = 11 C = 11 N = color I = 13;
	SU  T = 12 C = 11 N = color I = 13;
	SU  T = 13 C = 11 N = color I = 13;
	SU  T = 14 C = 11 N = color I = 13;
	SU  T = 15 C = 11 N = color I = 13;
	SU  T = 16 C = 11 N = color I = 13;
	SU  T = 17 C = 11 N = color I = 13;
	SU  T = 18 C = 11 N = color I = 9;
	SU  T = 20 C = 11 N = color I = 13;
	SU  T = 21 C = 11 N = color I = 13;
	SU  T = 22 C = 11 N = color I = 13;
	SU  T = 23 C = 11 N = color I = 13;
	SU  T = 24 C = 11 N = color I = 13;
	SU  T = 25 C = 11 N = color I = 13;
	SU  T = 26 C = 11 N = color I = 13;
	SU  T = 27 C = 11 N = color I = 13;
	SU  T = 28 C = 11 N = color I = 13;
	SU  T = 29 C = 11 N = color I = 13;
	SU  T = 30 C = 11 N = color I = 13;
	SU  T = 31 C = 11 N = color I = 13;
	SU  T = 32 C = 11 N = color I = 13;
	SU  T = 33 C = 11 N = color I = 13;
	SU  T = 34 C = 11 N = color I = 13;
	SU  T = 35 C = 11 N = color I = 13;
	SU  T = 36 C = 11 N = color I = 13;
	SU  T = 37 C = 11 N = color I = 13;
	SU  T = 38 C = 11 N = color I = 13;
	SU  T = 39 C = 11 N = color I = 13;
	SU  T = 40 C = 11 N = color I = 13;
	SU  T = 41 C = 11 N = color I = 13;
	SU  T = 42 C = 11 N = color I = 13;
	SU  T = 43 C = 11 N = color I = 13;
	SU  T = 44 C = 11 N = color I = 13;
	SU  T = 45 C = 11 N = color I = 13;
	SU  T = 46 C = 11 N = color I = 13;
	SU  T = 47 C = 11 N = color I = 13;
	SU  T = 48 C = 11 N = color I = 13;
	SU  T = 49 C = 11 N = color I = 13;
	SU  T = 50 C = 11 N = color I = 13;
	SU  T = 51 C = 11 N = color I = 13;
	SU  T = 52 C = 11 N = color I = 13;
	SU  T = 53 C = 11 N = color I = 13;
	SU  T = 54 C = 11 N = color I = 13;
	SU  T = 55 C = 11 N = color I = 13;
	SU  T = 56 C = 11 N = color I = 13;
	SU  T = 57 C = 11 N = color I = 13;
	SU  T = 58 C = 11 N = color I = 13;
	SU  T = 59 C = 11 N = color I = 13;
	SU  T = 60 C = 11 N = color I = 13;
	SU  T = 61 C = 11 N = color I = 13;
	SU  T = 62 C = 11 N = color I = 13;
	SU  T = 63 C = 11 N = color I = 13;
	SU  T = 64 C = 11 N = color I = 13;
	SU  T = 65 C = 11 N = color I = 13;
	SU  T = 66 C = 11 N = color I = 13;
	SU  T = 67 C = 11 N = color I = 13;
	SU  T = 68 C = 11 N = color I = 13;
	SU  T = 69 C = 11 N = color I = 13;
	SU  T = 70 C = 11 N = color I = 13;
	SU  T = 71 C = 11 N = color I = 13;
	SU  T = 72 C = 11 N = color I = 13;
	SU  T = 73 C = 11 N = color I = 13;
	SU  T = 74 C = 11 N = color I = 13;
	SU  T = 75 C = 11 N = color I = 13;
	SU  T = 76 C = 11 N = color I = 13;
	SU  T = 77 C = 11 N = color I = 13;
	SU  T = 78 C = 11 N = color I = 13;
	SU  T = 79 C = 11 N = color I = 13;
	SU  T = 80 C = 11 N = color I = 13;
	SU  T = 81 C = 11 N = color I = 13;
	SU  T = 82 C = 11 N = color I = 13;
	SU  T = 83 C = 11 N = color I = 13;
	SU  T = 84 C = 11 N = color I = 13;
	SU  T = 85 C = 11 N = color I = 13;
	SU  T = 86 C = 11 N = color I = 13;
	SU  T = 87 C = 11 N = color I = 13;
	SU  T = 88 C = 11 N = color I = 13;
	SU  T = 89 C = 11 N = color I = 13;
	SU  T = 90 C = 11 N = color I = 13;
	SU  T = 91 C = 11 N = color I = 13;
	SU  T = 92 C = 11 N = color I = 13;
	SU  T = 93 C = 11 N = color I = 13;
	SU  T = 94 C = 11 N = color I = 13;
	SU  T = 95 C = 11 N = color I = 13;
	SU  T = 96 C = 11 N = color I = 13;
	SU  T = 97 C = 11 N = color I = 13;
	SU  T = 98 C = 11 N = color I = 13;
	SU  T = 99 C = 11 N = color I = 13;
	SU  T = 100 C = 11 N = color I = 13;
	SU  T = 101 C = 11 N = color I = 13;
	SU  T = 102 C = 11 N = color I = 13;
	SU  T = 103 C = 11 N = color I = 13;
	SU  T = 104 C = 11 N = color I = 13;
	SU  T = 105 C = 11 N = color I = 13;
	SU  T = 106 C = 11 N = color I = 13;
	SU  T = 107 C = 11 N = color I = 13;
	SU  T = 108 C = 11 N = color I = 13;
	SU  T = 109 C = 11 N = color I = 13;
	SU  T = 110 C = 11 N = color I = 13;
	SU  T = 111 C = 11 N = color I = 13;
	SU  T = 112 C = 11 N = color I = 13;
	SU  T = 113 C = 11 N = color I = 13;
	SU  T = 114 C = 11 N = color I = 13;
	SU  T = 115 C = 11 N = color I = 13;
	SU  T = 116 C = 11 N = color I = 13;
	SU  T = 117 C = 11 N = color I = 13;
	SU  T = 118 C = 11 N = color I = 13;
	SU  T = 119 C = 11 N = color I = 13;
	SU  T = 120 C = 11 N = color I = 13;
	SU  T = 121 C = 11 N = color I = 13;
	SU  T = 122 C = 11 N = color I = 13;
	SU  T = 123 C = 11 N = color I = 13;
	SU  T = 124 C = 11 N = color I = 13;
	SU  T = 125 C = 11 N = color I = 13;
	SU  T = 126 C = 11 N = color I = 13;
	SU  T = 127 C = 11 N = color I = 13;
	SU  T = 128 C = 11 N = color I = 11;

	SU  T = 1 C = 12 N = color I = 13;
	SU  T = 2 C = 12 N = color I = 13;
	SU  T = 3 C = 12 N = color I = 13;
	SU  T = 4 C = 12 N = color I = 13;
	SU  T = 5 C = 12 N = color I = 13;
	SU  T = 6 C = 12 N = color I = 13;
	SU  T = 7 C = 12 N = color I = 13;
	SU  T = 8 C = 12 N = color I = 13;
	SU  T = 9 C = 12 N = color I = 13;
	SU  T = 10 C = 12 N = color I = 13;
	SU  T = 11 C = 12 N = color I = 13;
	SU  T = 12 C = 12 N = color I = 13;
	SU  T = 13 C = 12 N = color I = 13;
	SU  T = 14 C = 12 N = color I = 13;
	SU  T = 15 C = 12 N = color I = 13;
	SU  T = 16 C = 12 N = color I = 13;
	SU  T = 17 C = 12 N = color I = 13;
	SU  T = 18 C = 12 N = color I = 9;
	SU  T = 20 C = 12 N = color I = 13;
	SU  T = 21 C = 12 N = color I = 13;
	SU  T = 22 C = 12 N = color I = 13;
	SU  T = 23 C = 12 N = color I = 13;
	SU  T = 24 C = 12 N = color I = 13;
	SU  T = 25 C = 12 N = color I = 13;
	SU  T = 26 C = 12 N = color I = 13;
	SU  T = 27 C = 12 N = color I = 13;
	SU  T = 28 C = 12 N = color I = 13;
	SU  T = 29 C = 12 N = color I = 13;
	SU  T = 30 C = 12 N = color I = 13;
	SU  T = 31 C = 12 N = color I = 13;
	SU  T = 32 C = 12 N = color I = 13;
	SU  T = 33 C = 12 N = color I = 13;
	SU  T = 34 C = 12 N = color I = 13;
	SU  T = 35 C = 12 N = color I = 13;
	SU  T = 36 C = 12 N = color I = 13;
	SU  T = 37 C = 12 N = color I = 13;
	SU  T = 38 C = 12 N = color I = 13;
	SU  T = 39 C = 12 N = color I = 13;
	SU  T = 40 C = 12 N = color I = 13;
	SU  T = 41 C = 12 N = color I = 13;
	SU  T = 42 C = 12 N = color I = 13;
	SU  T = 43 C = 12 N = color I = 13;
	SU  T = 44 C = 12 N = color I = 13;
	SU  T = 45 C = 12 N = color I = 13;
	SU  T = 46 C = 12 N = color I = 13;
	SU  T = 47 C = 12 N = color I = 13;
	SU  T = 48 C = 12 N = color I = 13;
	SU  T = 49 C = 12 N = color I = 13;
	SU  T = 50 C = 12 N = color I = 13;
	SU  T = 51 C = 12 N = color I = 13;
	SU  T = 52 C = 12 N = color I = 13;
	SU  T = 53 C = 12 N = color I = 13;
	SU  T = 54 C = 12 N = color I = 13;
	SU  T = 55 C = 12 N = color I = 13;
	SU  T = 56 C = 12 N = color I = 13;
	SU  T = 57 C = 12 N = color I = 13;
	SU  T = 58 C = 12 N = color I = 13;
	SU  T = 59 C = 12 N = color I = 13;
	SU  T = 60 C = 12 N = color I = 13;
	SU  T = 61 C = 12 N = color I = 13;
	SU  T = 62 C = 12 N = color I = 13;
	SU  T = 63 C = 12 N = color I = 13;
	SU  T = 64 C = 12 N = color I = 13;
	SU  T = 65 C = 12 N = color I = 13;
	SU  T = 66 C = 12 N = color I = 13;
	SU  T = 67 C = 12 N = color I = 13;
	SU  T = 68 C = 12 N = color I = 13;
	SU  T = 69 C = 12 N = color I = 13;
	SU  T = 70 C = 12 N = color I = 13;
	SU  T = 71 C = 12 N = color I = 13;
	SU  T = 72 C = 12 N = color I = 13;
	SU  T = 73 C = 12 N = color I = 13;
	SU  T = 74 C = 12 N = color I = 13;
	SU  T = 75 C = 12 N = color I = 13;
	SU  T = 76 C = 12 N = color I = 13;
	SU  T = 77 C = 12 N = color I = 13;
	SU  T = 78 C = 12 N = color I = 13;
	SU  T = 79 C = 12 N = color I = 13;
	SU  T = 80 C = 12 N = color I = 13;
	SU  T = 81 C = 12 N = color I = 13;
	SU  T = 82 C = 12 N = color I = 13;
	SU  T = 83 C = 12 N = color I = 13;
	SU  T = 84 C = 12 N = color I = 13;
	SU  T = 85 C = 12 N = color I = 13;
	SU  T = 86 C = 12 N = color I = 13;
	SU  T = 87 C = 12 N = color I = 13;
	SU  T = 88 C = 12 N = color I = 13;
	SU  T = 89 C = 12 N = color I = 13;
	SU  T = 90 C = 12 N = color I = 13;
	SU  T = 91 C = 12 N = color I = 13;
	SU  T = 92 C = 12 N = color I = 13;
	SU  T = 93 C = 12 N = color I = 13;
	SU  T = 94 C = 12 N = color I = 13;
	SU  T = 95 C = 12 N = color I = 13;
	SU  T = 96 C = 12 N = color I = 13;
	SU  T = 97 C = 12 N = color I = 13;
	SU  T = 98 C = 12 N = color I = 13;
	SU  T = 99 C = 12 N = color I = 13;
	SU  T = 100 C = 12 N = color I = 13;
	SU  T = 101 C = 12 N = color I = 13;
	SU  T = 102 C = 12 N = color I = 13;
	SU  T = 103 C = 12 N = color I = 13;
	SU  T = 104 C = 12 N = color I = 13;
	SU  T = 105 C = 12 N = color I = 13;
	SU  T = 106 C = 12 N = color I = 13;
	SU  T = 107 C = 12 N = color I = 13;
	SU  T = 108 C = 12 N = color I = 13;
	SU  T = 109 C = 12 N = color I = 13;
	SU  T = 110 C = 12 N = color I = 13;
	SU  T = 111 C = 12 N = color I = 13;
	SU  T = 112 C = 12 N = color I = 13;
	SU  T = 113 C = 12 N = color I = 13;
	SU  T = 114 C = 12 N = color I = 13;
	SU  T = 115 C = 12 N = color I = 13;
	SU  T = 116 C = 12 N = color I = 13;
	SU  T = 117 C = 12 N = color I = 13;
	SU  T = 118 C = 12 N = color I = 13;
	SU  T = 119 C = 12 N = color I = 13;
	SU  T = 120 C = 12 N = color I = 13;
	SU  T = 121 C = 12 N = color I = 13;
	SU  T = 122 C = 12 N = color I = 13;
	SU  T = 123 C = 12 N = color I = 13;
	SU  T = 124 C = 12 N = color I = 13;
	SU  T = 125 C = 12 N = color I = 13;
	SU  T = 126 C = 12 N = color I = 13;
	SU  T = 127 C = 12 N = color I = 13;
	SU  T = 128 C = 12 N = color I = 11;

	SU  T = 1 C = 13 N = color I = 13;
	SU  T = 2 C = 13 N = color I = 13;
	SU  T = 3 C = 13 N = color I = 13;
	SU  T = 4 C = 13 N = color I = 13;
	SU  T = 5 C = 13 N = color I = 13;
	SU  T = 6 C = 13 N = color I = 13;
	SU  T = 7 C = 13 N = color I = 13;
	SU  T = 8 C = 13 N = color I = 13;
	SU  T = 9 C = 13 N = color I = 13;
	SU  T = 10 C = 13 N = color I = 13;
	SU  T = 11 C = 13 N = color I = 13;
	SU  T = 12 C = 13 N = color I = 13;
	SU  T = 13 C = 13 N = color I = 13;
	SU  T = 14 C = 13 N = color I = 13;
	SU  T = 15 C = 13 N = color I = 13;
	SU  T = 16 C = 13 N = color I = 13;
	SU  T = 17 C = 13 N = color I = 13;
	SU  T = 18 C = 13 N = color I = 9;
	SU  T = 20 C = 13 N = color I = 13;
	SU  T = 21 C = 13 N = color I = 13;
	SU  T = 22 C = 13 N = color I = 13;
	SU  T = 23 C = 13 N = color I = 13;
	SU  T = 24 C = 13 N = color I = 13;
	SU  T = 25 C = 13 N = color I = 13;
	SU  T = 26 C = 13 N = color I = 13;
	SU  T = 27 C = 13 N = color I = 13;
	SU  T = 28 C = 13 N = color I = 13;
	SU  T = 29 C = 13 N = color I = 13;
	SU  T = 30 C = 13 N = color I = 13;
	SU  T = 31 C = 13 N = color I = 13;
	SU  T = 32 C = 13 N = color I = 13;
	SU  T = 33 C = 13 N = color I = 13;
	SU  T = 34 C = 13 N = color I = 13;
	SU  T = 35 C = 13 N = color I = 13;
	SU  T = 36 C = 13 N = color I = 13;
	SU  T = 37 C = 13 N = color I = 13;
	SU  T = 38 C = 13 N = color I = 13;
	SU  T = 39 C = 13 N = color I = 13;
	SU  T = 40 C = 13 N = color I = 13;
	SU  T = 41 C = 13 N = color I = 13;
	SU  T = 42 C = 13 N = color I = 13;
	SU  T = 43 C = 13 N = color I = 13;
	SU  T = 44 C = 13 N = color I = 13;
	SU  T = 45 C = 13 N = color I = 13;
	SU  T = 46 C = 13 N = color I = 13;
	SU  T = 47 C = 13 N = color I = 13;
	SU  T = 48 C = 13 N = color I = 13;
	SU  T = 49 C = 13 N = color I = 13;
	SU  T = 50 C = 13 N = color I = 13;
	SU  T = 51 C = 13 N = color I = 13;
	SU  T = 52 C = 13 N = color I = 13;
	SU  T = 53 C = 13 N = color I = 13;
	SU  T = 54 C = 13 N = color I = 13;
	SU  T = 55 C = 13 N = color I = 13;
	SU  T = 56 C = 13 N = color I = 13;
	SU  T = 57 C = 13 N = color I = 13;
	SU  T = 58 C = 13 N = color I = 13;
	SU  T = 59 C = 13 N = color I = 13;
	SU  T = 60 C = 13 N = color I = 13;
	SU  T = 61 C = 13 N = color I = 13;
	SU  T = 62 C = 13 N = color I = 13;
	SU  T = 63 C = 13 N = color I = 13;
	SU  T = 64 C = 13 N = color I = 13;
	SU  T = 65 C = 13 N = color I = 13;
	SU  T = 66 C = 13 N = color I = 13;
	SU  T = 67 C = 13 N = color I = 13;
	SU  T = 68 C = 13 N = color I = 13;
	SU  T = 69 C = 13 N = color I = 13;
	SU  T = 70 C = 13 N = color I = 13;
	SU  T = 71 C = 13 N = color I = 13;
	SU  T = 72 C = 13 N = color I = 13;
	SU  T = 73 C = 13 N = color I = 13;
	SU  T = 74 C = 13 N = color I = 13;
	SU  T = 75 C = 13 N = color I = 13;
	SU  T = 76 C = 13 N = color I = 13;
	SU  T = 77 C = 13 N = color I = 13;
	SU  T = 78 C = 13 N = color I = 13;
	SU  T = 79 C = 13 N = color I = 13;
	SU  T = 80 C = 13 N = color I = 13;
	SU  T = 81 C = 13 N = color I = 13;
	SU  T = 82 C = 13 N = color I = 13;
	SU  T = 83 C = 13 N = color I = 13;
	SU  T = 84 C = 13 N = color I = 13;
	SU  T = 85 C = 13 N = color I = 13;
	SU  T = 86 C = 13 N = color I = 13;
	SU  T = 87 C = 13 N = color I = 13;
	SU  T = 88 C = 13 N = color I = 13;
	SU  T = 89 C = 13 N = color I = 13;
	SU  T = 90 C = 13 N = color I = 13;
	SU  T = 91 C = 13 N = color I = 13;
	SU  T = 92 C = 13 N = color I = 13;
	SU  T = 93 C = 13 N = color I = 13;
	SU  T = 94 C = 13 N = color I = 13;
	SU  T = 95 C = 13 N = color I = 13;
	SU  T = 96 C = 13 N = color I = 13;
	SU  T = 97 C = 13 N = color I = 13;
	SU  T = 98 C = 13 N = color I = 13;
	SU  T = 99 C = 13 N = color I = 13;
	SU  T = 100 C = 13 N = color I = 13;
	SU  T = 101 C = 13 N = color I = 13;
	SU  T = 102 C = 13 N = color I = 13;
	SU  T = 103 C = 13 N = color I = 13;
	SU  T = 104 C = 13 N = color I = 13;
	SU  T = 105 C = 13 N = color I = 13;
	SU  T = 106 C = 13 N = color I = 13;
	SU  T = 107 C = 13 N = color I = 13;
	SU  T = 108 C = 13 N = color I = 13;
	SU  T = 109 C = 13 N = color I = 13;
	SU  T = 110 C = 13 N = color I = 13;
	SU  T = 111 C = 13 N = color I = 13;
	SU  T = 112 C = 13 N = color I = 13;
	SU  T = 113 C = 13 N = color I = 13;
	SU  T = 114 C = 13 N = color I = 13;
	SU  T = 115 C = 13 N = color I = 13;
	SU  T = 116 C = 13 N = color I = 13;
	SU  T = 117 C = 13 N = color I = 13;
	SU  T = 118 C = 13 N = color I = 13;
	SU  T = 119 C = 13 N = color I = 13;
	SU  T = 120 C = 13 N = color I = 13;
	SU  T = 121 C = 13 N = color I = 13;
	SU  T = 122 C = 13 N = color I = 13;
	SU  T = 123 C = 13 N = color I = 13;
	SU  T = 124 C = 13 N = color I = 13;
	SU  T = 125 C = 13 N = color I = 13;
	SU  T = 126 C = 13 N = color I = 13;
	SU  T = 127 C = 13 N = color I = 13;

	SU  T = 1 C = 14 N = color I = 13;
	SU  T = 2 C = 14 N = color I = 13;
	SU  T = 3 C = 14 N = color I = 13;
	SU  T = 4 C = 14 N = color I = 13;
	SU  T = 5 C = 14 N = color I = 13;
	SU  T = 6 C = 14 N = color I = 13;
	SU  T = 7 C = 14 N = color I = 13;
	SU  T = 8 C = 14 N = color I = 13;
	SU  T = 9 C = 14 N = color I = 13;
	SU  T = 10 C = 14 N = color I = 13;
	SU  T = 11 C = 14 N = color I = 13;
	SU  T = 12 C = 14 N = color I = 13;
	SU  T = 13 C = 14 N = color I = 13;
	SU  T = 14 C = 14 N = color I = 13;
	SU  T = 15 C = 14 N = color I = 13;
	SU  T = 16 C = 14 N = color I = 13;
	SU  T = 17 C = 14 N = color I = 13;
	SU  T = 18 C = 14 N = color I = 9;
	SU  T = 20 C = 14 N = color I = 13;
	SU  T = 21 C = 14 N = color I = 13;
	SU  T = 22 C = 14 N = color I = 13;
	SU  T = 23 C = 14 N = color I = 13;
	SU  T = 24 C = 14 N = color I = 13;
	SU  T = 25 C = 14 N = color I = 13;
	SU  T = 26 C = 14 N = color I = 13;
	SU  T = 27 C = 14 N = color I = 13;
	SU  T = 28 C = 14 N = color I = 13;
	SU  T = 29 C = 14 N = color I = 13;
	SU  T = 30 C = 14 N = color I = 13;
	SU  T = 31 C = 14 N = color I = 13;
	SU  T = 32 C = 14 N = color I = 13;
	SU  T = 33 C = 14 N = color I = 13;
	SU  T = 34 C = 14 N = color I = 13;
	SU  T = 35 C = 14 N = color I = 13;
	SU  T = 36 C = 14 N = color I = 13;
	SU  T = 37 C = 14 N = color I = 13;
	SU  T = 38 C = 14 N = color I = 13;
	SU  T = 39 C = 14 N = color I = 13;
	SU  T = 40 C = 14 N = color I = 13;
	SU  T = 41 C = 14 N = color I = 13;
	SU  T = 42 C = 14 N = color I = 13;
	SU  T = 43 C = 14 N = color I = 13;
	SU  T = 44 C = 14 N = color I = 13;
	SU  T = 45 C = 14 N = color I = 13;
	SU  T = 46 C = 14 N = color I = 13;
	SU  T = 47 C = 14 N = color I = 13;
	SU  T = 48 C = 14 N = color I = 13;
	SU  T = 49 C = 14 N = color I = 13;
	SU  T = 50 C = 14 N = color I = 13;
	SU  T = 51 C = 14 N = color I = 13;
	SU  T = 52 C = 14 N = color I = 13;
	SU  T = 53 C = 14 N = color I = 13;
	SU  T = 54 C = 14 N = color I = 13;
	SU  T = 55 C = 14 N = color I = 13;
	SU  T = 56 C = 14 N = color I = 13;
	SU  T = 57 C = 14 N = color I = 13;
	SU  T = 58 C = 14 N = color I = 13;
	SU  T = 59 C = 14 N = color I = 13;
	SU  T = 60 C = 14 N = color I = 13;
	SU  T = 61 C = 14 N = color I = 13;
	SU  T = 62 C = 14 N = color I = 13;
	SU  T = 63 C = 14 N = color I = 13;
	SU  T = 64 C = 14 N = color I = 13;
	SU  T = 65 C = 14 N = color I = 13;
	SU  T = 66 C = 14 N = color I = 13;
	SU  T = 67 C = 14 N = color I = 13;
	SU  T = 68 C = 14 N = color I = 13;
	SU  T = 69 C = 14 N = color I = 13;
	SU  T = 70 C = 14 N = color I = 13;
	SU  T = 71 C = 14 N = color I = 13;
	SU  T = 72 C = 14 N = color I = 13;
	SU  T = 73 C = 14 N = color I = 13;
	SU  T = 74 C = 14 N = color I = 13;
	SU  T = 75 C = 14 N = color I = 13;
	SU  T = 76 C = 14 N = color I = 13;
	SU  T = 77 C = 14 N = color I = 13;
	SU  T = 78 C = 14 N = color I = 13;
	SU  T = 79 C = 14 N = color I = 13;
	SU  T = 80 C = 14 N = color I = 13;
	SU  T = 81 C = 14 N = color I = 13;
	SU  T = 82 C = 14 N = color I = 13;
	SU  T = 83 C = 14 N = color I = 13;
	SU  T = 84 C = 14 N = color I = 13;
	SU  T = 85 C = 14 N = color I = 13;
	SU  T = 86 C = 14 N = color I = 13;
	SU  T = 87 C = 14 N = color I = 13;
	SU  T = 88 C = 14 N = color I = 13;
	SU  T = 89 C = 14 N = color I = 13;
	SU  T = 90 C = 14 N = color I = 13;
	SU  T = 91 C = 14 N = color I = 13;
	SU  T = 92 C = 14 N = color I = 13;
	SU  T = 93 C = 14 N = color I = 13;
	SU  T = 94 C = 14 N = color I = 13;
	SU  T = 95 C = 14 N = color I = 13;
	SU  T = 96 C = 14 N = color I = 13;
	SU  T = 97 C = 14 N = color I = 13;
	SU  T = 98 C = 14 N = color I = 13;
	SU  T = 99 C = 14 N = color I = 13;
	SU  T = 100 C = 14 N = color I = 13;
	SU  T = 101 C = 14 N = color I = 13;
	SU  T = 102 C = 14 N = color I = 13;
	SU  T = 103 C = 14 N = color I = 13;
	SU  T = 104 C = 14 N = color I = 13;
	SU  T = 105 C = 14 N = color I = 13;
	SU  T = 106 C = 14 N = color I = 13;
	SU  T = 107 C = 14 N = color I = 13;
	SU  T = 108 C = 14 N = color I = 13;
	SU  T = 109 C = 14 N = color I = 13;
	SU  T = 110 C = 14 N = color I = 13;
	SU  T = 111 C = 14 N = color I = 13;
	SU  T = 112 C = 14 N = color I = 13;
	SU  T = 113 C = 14 N = color I = 13;
	SU  T = 114 C = 14 N = color I = 13;
	SU  T = 115 C = 14 N = color I = 13;
	SU  T = 116 C = 14 N = color I = 13;
	SU  T = 117 C = 14 N = color I = 13;
	SU  T = 118 C = 14 N = color I = 13;
	SU  T = 119 C = 14 N = color I = 13;
	SU  T = 120 C = 14 N = color I = 13;
	SU  T = 121 C = 14 N = color I = 13;
	SU  T = 122 C = 14 N = color I = 13;
	SU  T = 123 C = 14 N = color I = 13;
	SU  T = 124 C = 14 N = color I = 13;
	SU  T = 125 C = 14 N = color I = 13;
	SU  T = 126 C = 14 N = color I = 13;
	SU  T = 127 C = 14 N = color I = 13;

	SU  T = 1 C = 15 N = color I = 13;
	SU  T = 2 C = 15 N = color I = 13;
	SU  T = 3 C = 15 N = color I = 13;
	SU  T = 4 C = 15 N = color I = 13;
	SU  T = 5 C = 15 N = color I = 13;
	SU  T = 6 C = 15 N = color I = 13;
	SU  T = 7 C = 15 N = color I = 13;
	SU  T = 8 C = 15 N = color I = 13;
	SU  T = 9 C = 15 N = color I = 13;
	SU  T = 10 C = 15 N = color I = 13;
	SU  T = 11 C = 15 N = color I = 13;
	SU  T = 12 C = 15 N = color I = 13;
	SU  T = 13 C = 15 N = color I = 13;
	SU  T = 14 C = 15 N = color I = 13;
	SU  T = 15 C = 15 N = color I = 13;
	SU  T = 16 C = 15 N = color I = 13;
	SU  T = 17 C = 15 N = color I = 13;
	SU  T = 18 C = 15 N = color I = 9;
	SU  T = 20 C = 15 N = color I = 13;
	SU  T = 21 C = 15 N = color I = 13;
	SU  T = 22 C = 15 N = color I = 13;
	SU  T = 23 C = 15 N = color I = 13;
	SU  T = 24 C = 15 N = color I = 13;
	SU  T = 25 C = 15 N = color I = 13;
	SU  T = 26 C = 15 N = color I = 13;
	SU  T = 27 C = 15 N = color I = 13;
	SU  T = 28 C = 15 N = color I = 13;
	SU  T = 29 C = 15 N = color I = 13;
	SU  T = 30 C = 15 N = color I = 13;
	SU  T = 31 C = 15 N = color I = 13;
	SU  T = 32 C = 15 N = color I = 13;
	SU  T = 33 C = 15 N = color I = 13;
	SU  T = 34 C = 15 N = color I = 13;
	SU  T = 35 C = 15 N = color I = 13;
	SU  T = 36 C = 15 N = color I = 13;
	SU  T = 37 C = 15 N = color I = 13;
	SU  T = 38 C = 15 N = color I = 13;
	SU  T = 39 C = 15 N = color I = 13;
	SU  T = 40 C = 15 N = color I = 13;
	SU  T = 41 C = 15 N = color I = 13;
	SU  T = 42 C = 15 N = color I = 13;
	SU  T = 43 C = 15 N = color I = 13;
	SU  T = 44 C = 15 N = color I = 13;
	SU  T = 45 C = 15 N = color I = 13;
	SU  T = 46 C = 15 N = color I = 13;
	SU  T = 47 C = 15 N = color I = 13;
	SU  T = 48 C = 15 N = color I = 13;
	SU  T = 49 C = 15 N = color I = 13;
	SU  T = 50 C = 15 N = color I = 13;
	SU  T = 51 C = 15 N = color I = 13;
	SU  T = 52 C = 15 N = color I = 13;
	SU  T = 53 C = 15 N = color I = 13;
	SU  T = 54 C = 15 N = color I = 13;
	SU  T = 55 C = 15 N = color I = 13;
	SU  T = 56 C = 15 N = color I = 13;
	SU  T = 57 C = 15 N = color I = 13;
	SU  T = 58 C = 15 N = color I = 13;
	SU  T = 59 C = 15 N = color I = 13;
	SU  T = 60 C = 15 N = color I = 13;
	SU  T = 61 C = 15 N = color I = 13;
	SU  T = 62 C = 15 N = color I = 13;
	SU  T = 63 C = 15 N = color I = 13;
	SU  T = 64 C = 15 N = color I = 13;
	SU  T = 65 C = 15 N = color I = 13;
	SU  T = 66 C = 15 N = color I = 13;
	SU  T = 67 C = 15 N = color I = 13;
	SU  T = 68 C = 15 N = color I = 13;
	SU  T = 69 C = 15 N = color I = 13;
	SU  T = 70 C = 15 N = color I = 13;
	SU  T = 71 C = 15 N = color I = 13;
	SU  T = 72 C = 15 N = color I = 13;
	SU  T = 73 C = 15 N = color I = 13;
	SU  T = 74 C = 15 N = color I = 13;
	SU  T = 75 C = 15 N = color I = 13;
	SU  T = 76 C = 15 N = color I = 13;
	SU  T = 77 C = 15 N = color I = 13;
	SU  T = 78 C = 15 N = color I = 13;
	SU  T = 79 C = 15 N = color I = 13;
	SU  T = 80 C = 15 N = color I = 13;
	SU  T = 81 C = 15 N = color I = 13;
	SU  T = 82 C = 15 N = color I = 13;
	SU  T = 83 C = 15 N = color I = 13;
	SU  T = 84 C = 15 N = color I = 13;
	SU  T = 85 C = 15 N = color I = 13;
	SU  T = 86 C = 15 N = color I = 13;
	SU  T = 87 C = 15 N = color I = 13;
	SU  T = 88 C = 15 N = color I = 13;
	SU  T = 89 C = 15 N = color I = 13;
	SU  T = 90 C = 15 N = color I = 13;
	SU  T = 91 C = 15 N = color I = 13;
	SU  T = 92 C = 15 N = color I = 13;
	SU  T = 93 C = 15 N = color I = 13;
	SU  T = 94 C = 15 N = color I = 13;
	SU  T = 95 C = 15 N = color I = 13;
	SU  T = 96 C = 15 N = color I = 13;
	SU  T = 97 C = 15 N = color I = 13;
	SU  T = 98 C = 15 N = color I = 13;
	SU  T = 99 C = 15 N = color I = 13;
	SU  T = 100 C = 15 N = color I = 13;
	SU  T = 101 C = 15 N = color I = 13;
	SU  T = 102 C = 15 N = color I = 13;
	SU  T = 103 C = 15 N = color I = 13;
	SU  T = 104 C = 15 N = color I = 13;
	SU  T = 105 C = 15 N = color I = 13;
	SU  T = 106 C = 15 N = color I = 13;
	SU  T = 107 C = 15 N = color I = 13;
	SU  T = 108 C = 15 N = color I = 13;
	SU  T = 109 C = 15 N = color I = 13;
	SU  T = 110 C = 15 N = color I = 13;
	SU  T = 111 C = 15 N = color I = 13;
	SU  T = 112 C = 15 N = color I = 13;
	SU  T = 113 C = 15 N = color I = 13;
	SU  T = 114 C = 15 N = color I = 13;
	SU  T = 115 C = 15 N = color I = 13;
	SU  T = 116 C = 15 N = color I = 13;
	SU  T = 117 C = 15 N = color I = 13;
	SU  T = 118 C = 15 N = color I = 13;
	SU  T = 119 C = 15 N = color I = 13;
	SU  T = 120 C = 15 N = color I = 13;
	SU  T = 121 C = 15 N = color I = 13;
	SU  T = 122 C = 15 N = color I = 13;
	SU  T = 123 C = 15 N = color I = 13;
	SU  T = 124 C = 15 N = color I = 13;
	SU  T = 125 C = 15 N = color I = 13;
	SU  T = 126 C = 15 N = color I = 13;
	SU  T = 127 C = 15 N = color I = 13;

	SU  T = 1 C = 16 N = color I = 13;
	SU  T = 2 C = 16 N = color I = 13;
	SU  T = 3 C = 16 N = color I = 13;
	SU  T = 4 C = 16 N = color I = 13;
	SU  T = 5 C = 16 N = color I = 13;
	SU  T = 6 C = 16 N = color I = 13;
	SU  T = 7 C = 16 N = color I = 13;
	SU  T = 8 C = 16 N = color I = 13;
	SU  T = 9 C = 16 N = color I = 13;
	SU  T = 10 C = 16 N = color I = 13;
	SU  T = 11 C = 16 N = color I = 13;
	SU  T = 12 C = 16 N = color I = 13;
	SU  T = 13 C = 16 N = color I = 13;
	SU  T = 14 C = 16 N = color I = 13;
	SU  T = 15 C = 16 N = color I = 13;
	SU  T = 16 C = 16 N = color I = 13;
	SU  T = 17 C = 16 N = color I = 13;
	SU  T = 18 C = 16 N = color I = 9;
	SU  T = 20 C = 16 N = color I = 13;
	SU  T = 21 C = 16 N = color I = 13;
	SU  T = 22 C = 16 N = color I = 13;
	SU  T = 23 C = 16 N = color I = 13;
	SU  T = 24 C = 16 N = color I = 13;
	SU  T = 25 C = 16 N = color I = 13;
	SU  T = 26 C = 16 N = color I = 13;
	SU  T = 27 C = 16 N = color I = 13;
	SU  T = 28 C = 16 N = color I = 13;
	SU  T = 29 C = 16 N = color I = 13;
	SU  T = 30 C = 16 N = color I = 13;
	SU  T = 31 C = 16 N = color I = 13;
	SU  T = 32 C = 16 N = color I = 13;
	SU  T = 33 C = 16 N = color I = 13;
	SU  T = 34 C = 16 N = color I = 13;
	SU  T = 35 C = 16 N = color I = 13;
	SU  T = 36 C = 16 N = color I = 13;
	SU  T = 37 C = 16 N = color I = 13;
	SU  T = 38 C = 16 N = color I = 13;
	SU  T = 39 C = 16 N = color I = 13;
	SU  T = 40 C = 16 N = color I = 13;
	SU  T = 41 C = 16 N = color I = 13;
	SU  T = 42 C = 16 N = color I = 13;
	SU  T = 43 C = 16 N = color I = 13;
	SU  T = 44 C = 16 N = color I = 13;
	SU  T = 45 C = 16 N = color I = 13;
	SU  T = 46 C = 16 N = color I = 13;
	SU  T = 47 C = 16 N = color I = 13;
	SU  T = 48 C = 16 N = color I = 13;
	SU  T = 49 C = 16 N = color I = 13;
	SU  T = 50 C = 16 N = color I = 13;
	SU  T = 51 C = 16 N = color I = 13;
	SU  T = 52 C = 16 N = color I = 13;
	SU  T = 53 C = 16 N = color I = 13;
	SU  T = 54 C = 16 N = color I = 13;
	SU  T = 55 C = 16 N = color I = 13;
	SU  T = 56 C = 16 N = color I = 13;
	SU  T = 57 C = 16 N = color I = 13;
	SU  T = 58 C = 16 N = color I = 13;
	SU  T = 59 C = 16 N = color I = 13;
	SU  T = 60 C = 16 N = color I = 13;
	SU  T = 61 C = 16 N = color I = 13;
	SU  T = 62 C = 16 N = color I = 13;
	SU  T = 63 C = 16 N = color I = 13;
	SU  T = 64 C = 16 N = color I = 13;
	SU  T = 65 C = 16 N = color I = 13;
	SU  T = 66 C = 16 N = color I = 13;
	SU  T = 67 C = 16 N = color I = 13;
	SU  T = 68 C = 16 N = color I = 13;
	SU  T = 69 C = 16 N = color I = 13;
	SU  T = 70 C = 16 N = color I = 13;
	SU  T = 71 C = 16 N = color I = 13;
	SU  T = 72 C = 16 N = color I = 13;
	SU  T = 73 C = 16 N = color I = 13;
	SU  T = 74 C = 16 N = color I = 13;
	SU  T = 75 C = 16 N = color I = 13;
	SU  T = 76 C = 16 N = color I = 13;
	SU  T = 77 C = 16 N = color I = 13;
	SU  T = 78 C = 16 N = color I = 13;
	SU  T = 79 C = 16 N = color I = 13;
	SU  T = 80 C = 16 N = color I = 13;
	SU  T = 81 C = 16 N = color I = 13;
	SU  T = 82 C = 16 N = color I = 13;
	SU  T = 83 C = 16 N = color I = 13;
	SU  T = 84 C = 16 N = color I = 13;
	SU  T = 85 C = 16 N = color I = 13;
	SU  T = 86 C = 16 N = color I = 13;
	SU  T = 87 C = 16 N = color I = 13;
	SU  T = 88 C = 16 N = color I = 13;
	SU  T = 89 C = 16 N = color I = 13;
	SU  T = 90 C = 16 N = color I = 13;
	SU  T = 91 C = 16 N = color I = 13;
	SU  T = 92 C = 16 N = color I = 13;
	SU  T = 93 C = 16 N = color I = 13;
	SU  T = 94 C = 16 N = color I = 13;
	SU  T = 95 C = 16 N = color I = 13;
	SU  T = 96 C = 16 N = color I = 13;
	SU  T = 97 C = 16 N = color I = 13;
	SU  T = 98 C = 16 N = color I = 13;
	SU  T = 99 C = 16 N = color I = 13;
	SU  T = 100 C = 16 N = color I = 13;
	SU  T = 101 C = 16 N = color I = 13;
	SU  T = 102 C = 16 N = color I = 13;
	SU  T = 103 C = 16 N = color I = 13;
	SU  T = 104 C = 16 N = color I = 13;
	SU  T = 105 C = 16 N = color I = 13;
	SU  T = 106 C = 16 N = color I = 13;
	SU  T = 107 C = 16 N = color I = 13;
	SU  T = 108 C = 16 N = color I = 13;
	SU  T = 109 C = 16 N = color I = 13;
	SU  T = 110 C = 16 N = color I = 13;
	SU  T = 111 C = 16 N = color I = 13;
	SU  T = 112 C = 16 N = color I = 13;
	SU  T = 113 C = 16 N = color I = 13;
	SU  T = 114 C = 16 N = color I = 13;
	SU  T = 115 C = 16 N = color I = 13;
	SU  T = 116 C = 16 N = color I = 13;
	SU  T = 117 C = 16 N = color I = 13;
	SU  T = 118 C = 16 N = color I = 13;
	SU  T = 119 C = 16 N = color I = 13;
	SU  T = 120 C = 16 N = color I = 13;
	SU  T = 121 C = 16 N = color I = 13;
	SU  T = 122 C = 16 N = color I = 13;
	SU  T = 123 C = 16 N = color I = 13;
	SU  T = 124 C = 16 N = color I = 13;
	SU  T = 125 C = 16 N = color I = 13;
	SU  T = 126 C = 16 N = color I = 13;
	SU  T = 127 C = 16 N = color I = 13;

	SU  T = 1 C = 17 N = color I = 13;
	SU  T = 2 C = 17 N = color I = 13;
	SU  T = 3 C = 17 N = color I = 13;
	SU  T = 4 C = 17 N = color I = 13;
	SU  T = 5 C = 17 N = color I = 13;
	SU  T = 6 C = 17 N = color I = 13;
	SU  T = 7 C = 17 N = color I = 13;
	SU  T = 8 C = 17 N = color I = 13;
	SU  T = 9 C = 17 N = color I = 13;
	SU  T = 10 C = 17 N = color I = 13;
	SU  T = 11 C = 17 N = color I = 13;
	SU  T = 12 C = 17 N = color I = 13;
	SU  T = 13 C = 17 N = color I = 13;
	SU  T = 14 C = 17 N = color I = 13;
	SU  T = 15 C = 17 N = color I = 13;
	SU  T = 16 C = 17 N = color I = 13;
	SU  T = 17 C = 17 N = color I = 13;
	SU  T = 18 C = 17 N = color I = 9;
	SU  T = 20 C = 17 N = color I = 13;
	SU  T = 21 C = 17 N = color I = 13;
	SU  T = 22 C = 17 N = color I = 13;
	SU  T = 23 C = 17 N = color I = 13;
	SU  T = 24 C = 17 N = color I = 13;
	SU  T = 25 C = 17 N = color I = 13;
	SU  T = 26 C = 17 N = color I = 13;
	SU  T = 27 C = 17 N = color I = 13;
	SU  T = 28 C = 17 N = color I = 13;
	SU  T = 29 C = 17 N = color I = 13;
	SU  T = 30 C = 17 N = color I = 13;
	SU  T = 31 C = 17 N = color I = 13;
	SU  T = 32 C = 17 N = color I = 13;
	SU  T = 33 C = 17 N = color I = 13;
	SU  T = 34 C = 17 N = color I = 13;
	SU  T = 35 C = 17 N = color I = 13;
	SU  T = 36 C = 17 N = color I = 13;
	SU  T = 37 C = 17 N = color I = 13;
	SU  T = 38 C = 17 N = color I = 13;
	SU  T = 39 C = 17 N = color I = 13;
	SU  T = 40 C = 17 N = color I = 13;
	SU  T = 41 C = 17 N = color I = 13;
	SU  T = 42 C = 17 N = color I = 13;
	SU  T = 43 C = 17 N = color I = 13;
	SU  T = 44 C = 17 N = color I = 13;
	SU  T = 45 C = 17 N = color I = 13;
	SU  T = 46 C = 17 N = color I = 13;
	SU  T = 47 C = 17 N = color I = 13;
	SU  T = 48 C = 17 N = color I = 13;
	SU  T = 49 C = 17 N = color I = 13;
	SU  T = 50 C = 17 N = color I = 13;
	SU  T = 51 C = 17 N = color I = 13;
	SU  T = 52 C = 17 N = color I = 13;
	SU  T = 53 C = 17 N = color I = 13;
	SU  T = 54 C = 17 N = color I = 13;
	SU  T = 55 C = 17 N = color I = 13;
	SU  T = 56 C = 17 N = color I = 13;
	SU  T = 57 C = 17 N = color I = 13;
	SU  T = 58 C = 17 N = color I = 13;
	SU  T = 59 C = 17 N = color I = 13;
	SU  T = 60 C = 17 N = color I = 13;
	SU  T = 61 C = 17 N = color I = 13;
	SU  T = 62 C = 17 N = color I = 13;
	SU  T = 63 C = 17 N = color I = 13;
	SU  T = 64 C = 17 N = color I = 13;
	SU  T = 65 C = 17 N = color I = 13;
	SU  T = 66 C = 17 N = color I = 13;
	SU  T = 67 C = 17 N = color I = 13;
	SU  T = 68 C = 17 N = color I = 13;
	SU  T = 69 C = 17 N = color I = 13;
	SU  T = 70 C = 17 N = color I = 13;
	SU  T = 71 C = 17 N = color I = 13;
	SU  T = 72 C = 17 N = color I = 13;
	SU  T = 73 C = 17 N = color I = 13;
	SU  T = 74 C = 17 N = color I = 13;
	SU  T = 75 C = 17 N = color I = 13;
	SU  T = 76 C = 17 N = color I = 13;
	SU  T = 77 C = 17 N = color I = 13;
	SU  T = 78 C = 17 N = color I = 13;
	SU  T = 79 C = 17 N = color I = 13;
	SU  T = 80 C = 17 N = color I = 13;
	SU  T = 81 C = 17 N = color I = 13;
	SU  T = 82 C = 17 N = color I = 13;
	SU  T = 83 C = 17 N = color I = 13;
	SU  T = 84 C = 17 N = color I = 13;
	SU  T = 85 C = 17 N = color I = 13;
	SU  T = 86 C = 17 N = color I = 13;
	SU  T = 87 C = 17 N = color I = 13;
	SU  T = 88 C = 17 N = color I = 13;
	SU  T = 89 C = 17 N = color I = 13;
	SU  T = 90 C = 17 N = color I = 13;
	SU  T = 91 C = 17 N = color I = 13;
	SU  T = 92 C = 17 N = color I = 13;
	SU  T = 93 C = 17 N = color I = 13;
	SU  T = 94 C = 17 N = color I = 13;
	SU  T = 95 C = 17 N = color I = 13;
	SU  T = 96 C = 17 N = color I = 13;
	SU  T = 97 C = 17 N = color I = 13;
	SU  T = 98 C = 17 N = color I = 13;
	SU  T = 99 C = 17 N = color I = 13;
	SU  T = 100 C = 17 N = color I = 13;
	SU  T = 101 C = 17 N = color I = 13;
	SU  T = 102 C = 17 N = color I = 13;
	SU  T = 103 C = 17 N = color I = 13;
	SU  T = 104 C = 17 N = color I = 13;
	SU  T = 105 C = 17 N = color I = 13;
	SU  T = 106 C = 17 N = color I = 13;
	SU  T = 107 C = 17 N = color I = 13;
	SU  T = 108 C = 17 N = color I = 13;
	SU  T = 109 C = 17 N = color I = 13;
	SU  T = 110 C = 17 N = color I = 13;
	SU  T = 111 C = 17 N = color I = 13;
	SU  T = 112 C = 17 N = color I = 13;
	SU  T = 113 C = 17 N = color I = 13;
	SU  T = 114 C = 17 N = color I = 13;
	SU  T = 115 C = 17 N = color I = 13;
	SU  T = 116 C = 17 N = color I = 13;
	SU  T = 117 C = 17 N = color I = 13;
	SU  T = 118 C = 17 N = color I = 13;
	SU  T = 119 C = 17 N = color I = 13;
	SU  T = 120 C = 17 N = color I = 13;
	SU  T = 121 C = 17 N = color I = 13;
	SU  T = 122 C = 17 N = color I = 13;
	SU  T = 123 C = 17 N = color I = 13;
	SU  T = 124 C = 17 N = color I = 13;
	SU  T = 125 C = 17 N = color I = 13;
	SU  T = 126 C = 17 N = color I = 13;
	SU  T = 127 C = 17 N = color I = 13;

	SU  T = 1 C = 18 N = color I = 13;
	SU  T = 2 C = 18 N = color I = 13;
	SU  T = 3 C = 18 N = color I = 13;
	SU  T = 4 C = 18 N = color I = 13;
	SU  T = 5 C = 18 N = color I = 13;
	SU  T = 6 C = 18 N = color I = 13;
	SU  T = 7 C = 18 N = color I = 13;
	SU  T = 8 C = 18 N = color I = 13;
	SU  T = 9 C = 18 N = color I = 13;
	SU  T = 10 C = 18 N = color I = 13;
	SU  T = 11 C = 18 N = color I = 13;
	SU  T = 12 C = 18 N = color I = 13;
	SU  T = 13 C = 18 N = color I = 13;
	SU  T = 14 C = 18 N = color I = 13;
	SU  T = 15 C = 18 N = color I = 13;
	SU  T = 16 C = 18 N = color I = 13;
	SU  T = 17 C = 18 N = color I = 13;
	SU  T = 18 C = 18 N = color I = 9;
	SU  T = 20 C = 18 N = color I = 13;
	SU  T = 21 C = 18 N = color I = 13;
	SU  T = 22 C = 18 N = color I = 13;
	SU  T = 23 C = 18 N = color I = 13;
	SU  T = 24 C = 18 N = color I = 13;
	SU  T = 25 C = 18 N = color I = 13;
	SU  T = 26 C = 18 N = color I = 13;
	SU  T = 27 C = 18 N = color I = 13;
	SU  T = 28 C = 18 N = color I = 13;
	SU  T = 29 C = 18 N = color I = 13;
	SU  T = 30 C = 18 N = color I = 13;
	SU  T = 31 C = 18 N = color I = 13;
	SU  T = 32 C = 18 N = color I = 13;
	SU  T = 33 C = 18 N = color I = 13;
	SU  T = 34 C = 18 N = color I = 13;
	SU  T = 35 C = 18 N = color I = 13;
	SU  T = 36 C = 18 N = color I = 13;
	SU  T = 37 C = 18 N = color I = 13;
	SU  T = 38 C = 18 N = color I = 13;
	SU  T = 39 C = 18 N = color I = 13;
	SU  T = 40 C = 18 N = color I = 13;
	SU  T = 41 C = 18 N = color I = 13;
	SU  T = 42 C = 18 N = color I = 13;
	SU  T = 43 C = 18 N = color I = 13;
	SU  T = 44 C = 18 N = color I = 13;
	SU  T = 45 C = 18 N = color I = 13;
	SU  T = 46 C = 18 N = color I = 13;
	SU  T = 47 C = 18 N = color I = 13;
	SU  T = 48 C = 18 N = color I = 13;
	SU  T = 49 C = 18 N = color I = 13;
	SU  T = 50 C = 18 N = color I = 13;
	SU  T = 51 C = 18 N = color I = 13;
	SU  T = 52 C = 18 N = color I = 13;
	SU  T = 53 C = 18 N = color I = 13;
	SU  T = 54 C = 18 N = color I = 13;
	SU  T = 55 C = 18 N = color I = 13;
	SU  T = 56 C = 18 N = color I = 13;
	SU  T = 57 C = 18 N = color I = 13;
	SU  T = 58 C = 18 N = color I = 13;
	SU  T = 59 C = 18 N = color I = 13;
	SU  T = 60 C = 18 N = color I = 13;
	SU  T = 61 C = 18 N = color I = 13;
	SU  T = 62 C = 18 N = color I = 13;
	SU  T = 63 C = 18 N = color I = 13;
	SU  T = 64 C = 18 N = color I = 13;
	SU  T = 65 C = 18 N = color I = 13;
	SU  T = 66 C = 18 N = color I = 13;
	SU  T = 67 C = 18 N = color I = 13;
	SU  T = 68 C = 18 N = color I = 13;
	SU  T = 69 C = 18 N = color I = 13;
	SU  T = 70 C = 18 N = color I = 13;
	SU  T = 71 C = 18 N = color I = 13;
	SU  T = 72 C = 18 N = color I = 13;
	SU  T = 73 C = 18 N = color I = 13;
	SU  T = 74 C = 18 N = color I = 13;
	SU  T = 75 C = 18 N = color I = 13;
	SU  T = 76 C = 18 N = color I = 13;
	SU  T = 77 C = 18 N = color I = 13;
	SU  T = 78 C = 18 N = color I = 13;
	SU  T = 79 C = 18 N = color I = 13;
	SU  T = 80 C = 18 N = color I = 13;
	SU  T = 81 C = 18 N = color I = 13;
	SU  T = 82 C = 18 N = color I = 13;
	SU  T = 83 C = 18 N = color I = 13;
	SU  T = 84 C = 18 N = color I = 13;
	SU  T = 85 C = 18 N = color I = 13;
	SU  T = 86 C = 18 N = color I = 13;
	SU  T = 87 C = 18 N = color I = 13;
	SU  T = 88 C = 18 N = color I = 13;
	SU  T = 89 C = 18 N = color I = 13;
	SU  T = 90 C = 18 N = color I = 13;
	SU  T = 91 C = 18 N = color I = 13;
	SU  T = 92 C = 18 N = color I = 13;
	SU  T = 93 C = 18 N = color I = 13;
	SU  T = 94 C = 18 N = color I = 13;
	SU  T = 95 C = 18 N = color I = 13;
	SU  T = 96 C = 18 N = color I = 13;
	SU  T = 97 C = 18 N = color I = 13;
	SU  T = 98 C = 18 N = color I = 13;
	SU  T = 99 C = 18 N = color I = 13;
	SU  T = 100 C = 18 N = color I = 13;
	SU  T = 101 C = 18 N = color I = 13;
	SU  T = 102 C = 18 N = color I = 13;
	SU  T = 103 C = 18 N = color I = 13;
	SU  T = 104 C = 18 N = color I = 13;
	SU  T = 105 C = 18 N = color I = 13;
	SU  T = 106 C = 18 N = color I = 13;
	SU  T = 107 C = 18 N = color I = 13;
	SU  T = 108 C = 18 N = color I = 13;
	SU  T = 109 C = 18 N = color I = 13;
	SU  T = 110 C = 18 N = color I = 13;
	SU  T = 111 C = 18 N = color I = 13;
	SU  T = 112 C = 18 N = color I = 13;
	SU  T = 113 C = 18 N = color I = 13;
	SU  T = 114 C = 18 N = color I = 13;
	SU  T = 115 C = 18 N = color I = 13;
	SU  T = 116 C = 18 N = color I = 13;
	SU  T = 117 C = 18 N = color I = 13;
	SU  T = 118 C = 18 N = color I = 13;
	SU  T = 119 C = 18 N = color I = 13;
	SU  T = 120 C = 18 N = color I = 13;
	SU  T = 121 C = 18 N = color I = 13;
	SU  T = 122 C = 18 N = color I = 13;
	SU  T = 123 C = 18 N = color I = 13;
	SU  T = 124 C = 18 N = color I = 13;
	SU  T = 125 C = 18 N = color I = 13;
	SU  T = 126 C = 18 N = color I = 13;
	SU  T = 127 C = 18 N = color I = 13;

	SU  T = 1 C = 19 N = color I = 13;
	SU  T = 2 C = 19 N = color I = 13;
	SU  T = 3 C = 19 N = color I = 13;
	SU  T = 4 C = 19 N = color I = 13;
	SU  T = 5 C = 19 N = color I = 13;
	SU  T = 6 C = 19 N = color I = 13;
	SU  T = 7 C = 19 N = color I = 13;
	SU  T = 8 C = 19 N = color I = 13;
	SU  T = 9 C = 19 N = color I = 13;
	SU  T = 10 C = 19 N = color I = 13;
	SU  T = 11 C = 19 N = color I = 13;
	SU  T = 12 C = 19 N = color I = 13;
	SU  T = 13 C = 19 N = color I = 13;
	SU  T = 14 C = 19 N = color I = 13;
	SU  T = 15 C = 19 N = color I = 13;
	SU  T = 16 C = 19 N = color I = 13;
	SU  T = 17 C = 19 N = color I = 13;
	SU  T = 18 C = 19 N = color I = 9;
	SU  T = 20 C = 19 N = color I = 13;
	SU  T = 21 C = 19 N = color I = 13;
	SU  T = 22 C = 19 N = color I = 13;
	SU  T = 23 C = 19 N = color I = 13;
	SU  T = 24 C = 19 N = color I = 13;
	SU  T = 25 C = 19 N = color I = 13;
	SU  T = 26 C = 19 N = color I = 13;
	SU  T = 27 C = 19 N = color I = 13;
	SU  T = 28 C = 19 N = color I = 13;
	SU  T = 29 C = 19 N = color I = 13;
	SU  T = 30 C = 19 N = color I = 13;
	SU  T = 31 C = 19 N = color I = 13;
	SU  T = 32 C = 19 N = color I = 13;
	SU  T = 33 C = 19 N = color I = 13;
	SU  T = 34 C = 19 N = color I = 13;
	SU  T = 35 C = 19 N = color I = 13;
	SU  T = 36 C = 19 N = color I = 13;
	SU  T = 37 C = 19 N = color I = 13;
	SU  T = 38 C = 19 N = color I = 13;
	SU  T = 39 C = 19 N = color I = 13;
	SU  T = 40 C = 19 N = color I = 13;
	SU  T = 41 C = 19 N = color I = 13;
	SU  T = 42 C = 19 N = color I = 13;
	SU  T = 43 C = 19 N = color I = 13;
	SU  T = 44 C = 19 N = color I = 13;
	SU  T = 45 C = 19 N = color I = 13;
	SU  T = 46 C = 19 N = color I = 13;
	SU  T = 47 C = 19 N = color I = 13;
	SU  T = 48 C = 19 N = color I = 13;
	SU  T = 49 C = 19 N = color I = 13;
	SU  T = 50 C = 19 N = color I = 13;
	SU  T = 51 C = 19 N = color I = 13;
	SU  T = 52 C = 19 N = color I = 13;
	SU  T = 53 C = 19 N = color I = 13;
	SU  T = 54 C = 19 N = color I = 13;
	SU  T = 55 C = 19 N = color I = 13;
	SU  T = 56 C = 19 N = color I = 13;
	SU  T = 57 C = 19 N = color I = 13;
	SU  T = 58 C = 19 N = color I = 13;
	SU  T = 59 C = 19 N = color I = 13;
	SU  T = 60 C = 19 N = color I = 13;
	SU  T = 61 C = 19 N = color I = 13;
	SU  T = 62 C = 19 N = color I = 13;
	SU  T = 63 C = 19 N = color I = 13;
	SU  T = 64 C = 19 N = color I = 13;
	SU  T = 65 C = 19 N = color I = 13;
	SU  T = 66 C = 19 N = color I = 13;
	SU  T = 67 C = 19 N = color I = 13;
	SU  T = 68 C = 19 N = color I = 13;
	SU  T = 69 C = 19 N = color I = 13;
	SU  T = 70 C = 19 N = color I = 13;
	SU  T = 71 C = 19 N = color I = 13;
	SU  T = 72 C = 19 N = color I = 13;
	SU  T = 73 C = 19 N = color I = 13;
	SU  T = 74 C = 19 N = color I = 13;
	SU  T = 75 C = 19 N = color I = 13;
	SU  T = 76 C = 19 N = color I = 13;
	SU  T = 77 C = 19 N = color I = 13;
	SU  T = 78 C = 19 N = color I = 13;
	SU  T = 79 C = 19 N = color I = 13;
	SU  T = 80 C = 19 N = color I = 13;
	SU  T = 81 C = 19 N = color I = 13;
	SU  T = 82 C = 19 N = color I = 13;
	SU  T = 83 C = 19 N = color I = 13;
	SU  T = 84 C = 19 N = color I = 13;
	SU  T = 85 C = 19 N = color I = 13;
	SU  T = 86 C = 19 N = color I = 13;
	SU  T = 87 C = 19 N = color I = 13;
	SU  T = 88 C = 19 N = color I = 13;
	SU  T = 89 C = 19 N = color I = 13;
	SU  T = 90 C = 19 N = color I = 13;
	SU  T = 91 C = 19 N = color I = 13;
	SU  T = 92 C = 19 N = color I = 13;
	SU  T = 93 C = 19 N = color I = 13;
	SU  T = 94 C = 19 N = color I = 13;
	SU  T = 95 C = 19 N = color I = 13;
	SU  T = 96 C = 19 N = color I = 13;
	SU  T = 97 C = 19 N = color I = 13;
	SU  T = 98 C = 19 N = color I = 13;
	SU  T = 99 C = 19 N = color I = 13;
	SU  T = 100 C = 19 N = color I = 13;
	SU  T = 101 C = 19 N = color I = 13;
	SU  T = 102 C = 19 N = color I = 13;
	SU  T = 103 C = 19 N = color I = 13;
	SU  T = 104 C = 19 N = color I = 13;
	SU  T = 105 C = 19 N = color I = 13;
	SU  T = 106 C = 19 N = color I = 13;
	SU  T = 107 C = 19 N = color I = 13;
	SU  T = 108 C = 19 N = color I = 13;
	SU  T = 109 C = 19 N = color I = 13;
	SU  T = 110 C = 19 N = color I = 13;
	SU  T = 111 C = 19 N = color I = 13;
	SU  T = 112 C = 19 N = color I = 13;
	SU  T = 113 C = 19 N = color I = 13;
	SU  T = 114 C = 19 N = color I = 13;
	SU  T = 115 C = 19 N = color I = 13;
	SU  T = 116 C = 19 N = color I = 13;
	SU  T = 117 C = 19 N = color I = 13;
	SU  T = 118 C = 19 N = color I = 13;
	SU  T = 119 C = 19 N = color I = 13;
	SU  T = 120 C = 19 N = color I = 13;
	SU  T = 121 C = 19 N = color I = 13;
	SU  T = 122 C = 19 N = color I = 13;
	SU  T = 123 C = 19 N = color I = 13;
	SU  T = 124 C = 19 N = color I = 13;
	SU  T = 125 C = 19 N = color I = 13;
	SU  T = 126 C = 19 N = color I = 13;
	SU  T = 127 C = 19 N = color I = 13;

	SU  T = 1 C = 20 N = color I = 13;
	SU  T = 2 C = 20 N = color I = 13;
	SU  T = 3 C = 20 N = color I = 13;
	SU  T = 4 C = 20 N = color I = 13;
	SU  T = 5 C = 20 N = color I = 13;
	SU  T = 6 C = 20 N = color I = 13;
	SU  T = 7 C = 20 N = color I = 13;
	SU  T = 8 C = 20 N = color I = 13;
	SU  T = 9 C = 20 N = color I = 13;
	SU  T = 10 C = 20 N = color I = 13;
	SU  T = 11 C = 20 N = color I = 13;
	SU  T = 12 C = 20 N = color I = 13;
	SU  T = 13 C = 20 N = color I = 13;
	SU  T = 14 C = 20 N = color I = 13;
	SU  T = 15 C = 20 N = color I = 13;
	SU  T = 16 C = 20 N = color I = 13;
	SU  T = 17 C = 20 N = color I = 13;
	SU  T = 18 C = 20 N = color I = 9;
	SU  T = 20 C = 20 N = color I = 13;
	SU  T = 21 C = 20 N = color I = 13;
	SU  T = 22 C = 20 N = color I = 13;
	SU  T = 23 C = 20 N = color I = 13;
	SU  T = 24 C = 20 N = color I = 13;
	SU  T = 25 C = 20 N = color I = 13;
	SU  T = 26 C = 20 N = color I = 13;
	SU  T = 27 C = 20 N = color I = 13;
	SU  T = 28 C = 20 N = color I = 13;
	SU  T = 29 C = 20 N = color I = 13;
	SU  T = 30 C = 20 N = color I = 13;
	SU  T = 31 C = 20 N = color I = 13;
	SU  T = 32 C = 20 N = color I = 13;
	SU  T = 33 C = 20 N = color I = 13;
	SU  T = 34 C = 20 N = color I = 13;
	SU  T = 35 C = 20 N = color I = 13;
	SU  T = 36 C = 20 N = color I = 13;
	SU  T = 37 C = 20 N = color I = 13;
	SU  T = 38 C = 20 N = color I = 13;
	SU  T = 39 C = 20 N = color I = 13;
	SU  T = 40 C = 20 N = color I = 13;
	SU  T = 41 C = 20 N = color I = 13;
	SU  T = 42 C = 20 N = color I = 13;
	SU  T = 43 C = 20 N = color I = 13;
	SU  T = 44 C = 20 N = color I = 13;
	SU  T = 45 C = 20 N = color I = 13;
	SU  T = 46 C = 20 N = color I = 13;
	SU  T = 47 C = 20 N = color I = 13;
	SU  T = 48 C = 20 N = color I = 13;
	SU  T = 49 C = 20 N = color I = 13;
	SU  T = 50 C = 20 N = color I = 13;
	SU  T = 51 C = 20 N = color I = 13;
	SU  T = 52 C = 20 N = color I = 13;
	SU  T = 53 C = 20 N = color I = 13;
	SU  T = 54 C = 20 N = color I = 13;
	SU  T = 55 C = 20 N = color I = 13;
	SU  T = 56 C = 20 N = color I = 13;
	SU  T = 57 C = 20 N = color I = 13;
	SU  T = 58 C = 20 N = color I = 13;
	SU  T = 59 C = 20 N = color I = 13;
	SU  T = 60 C = 20 N = color I = 13;
	SU  T = 61 C = 20 N = color I = 13;
	SU  T = 62 C = 20 N = color I = 13;
	SU  T = 63 C = 20 N = color I = 13;
	SU  T = 64 C = 20 N = color I = 13;
	SU  T = 65 C = 20 N = color I = 13;
	SU  T = 66 C = 20 N = color I = 13;
	SU  T = 67 C = 20 N = color I = 13;
	SU  T = 68 C = 20 N = color I = 13;
	SU  T = 69 C = 20 N = color I = 13;
	SU  T = 70 C = 20 N = color I = 13;
	SU  T = 71 C = 20 N = color I = 13;
	SU  T = 72 C = 20 N = color I = 13;
	SU  T = 73 C = 20 N = color I = 13;
	SU  T = 74 C = 20 N = color I = 13;
	SU  T = 75 C = 20 N = color I = 13;
	SU  T = 76 C = 20 N = color I = 13;
	SU  T = 77 C = 20 N = color I = 13;
	SU  T = 78 C = 20 N = color I = 13;
	SU  T = 79 C = 20 N = color I = 13;
	SU  T = 80 C = 20 N = color I = 13;
	SU  T = 81 C = 20 N = color I = 13;
	SU  T = 82 C = 20 N = color I = 13;
	SU  T = 83 C = 20 N = color I = 13;
	SU  T = 84 C = 20 N = color I = 13;
	SU  T = 85 C = 20 N = color I = 13;
	SU  T = 86 C = 20 N = color I = 13;
	SU  T = 87 C = 20 N = color I = 13;
	SU  T = 88 C = 20 N = color I = 13;
	SU  T = 89 C = 20 N = color I = 13;
	SU  T = 90 C = 20 N = color I = 13;
	SU  T = 91 C = 20 N = color I = 13;
	SU  T = 92 C = 20 N = color I = 13;
	SU  T = 93 C = 20 N = color I = 13;
	SU  T = 94 C = 20 N = color I = 13;
	SU  T = 95 C = 20 N = color I = 13;
	SU  T = 96 C = 20 N = color I = 13;
	SU  T = 97 C = 20 N = color I = 13;
	SU  T = 98 C = 20 N = color I = 13;
	SU  T = 99 C = 20 N = color I = 13;
	SU  T = 100 C = 20 N = color I = 13;
	SU  T = 101 C = 20 N = color I = 13;
	SU  T = 102 C = 20 N = color I = 13;
	SU  T = 103 C = 20 N = color I = 13;
	SU  T = 104 C = 20 N = color I = 13;
	SU  T = 105 C = 20 N = color I = 13;
	SU  T = 106 C = 20 N = color I = 13;
	SU  T = 107 C = 20 N = color I = 13;
	SU  T = 108 C = 20 N = color I = 13;
	SU  T = 109 C = 20 N = color I = 13;
	SU  T = 110 C = 20 N = color I = 13;
	SU  T = 111 C = 20 N = color I = 13;
	SU  T = 112 C = 20 N = color I = 13;
	SU  T = 113 C = 20 N = color I = 13;
	SU  T = 114 C = 20 N = color I = 13;
	SU  T = 115 C = 20 N = color I = 13;
	SU  T = 116 C = 20 N = color I = 13;
	SU  T = 117 C = 20 N = color I = 13;
	SU  T = 118 C = 20 N = color I = 13;
	SU  T = 119 C = 20 N = color I = 13;
	SU  T = 120 C = 20 N = color I = 13;
	SU  T = 121 C = 20 N = color I = 13;
	SU  T = 122 C = 20 N = color I = 13;
	SU  T = 123 C = 20 N = color I = 13;
	SU  T = 124 C = 20 N = color I = 13;
	SU  T = 125 C = 20 N = color I = 13;
	SU  T = 126 C = 20 N = color I = 13;
	SU  T = 127 C = 20 N = color I = 13;

	SU  T = 1 C = 21 N = color I = 13;
	SU  T = 2 C = 21 N = color I = 13;
	SU  T = 3 C = 21 N = color I = 13;
	SU  T = 4 C = 21 N = color I = 13;
	SU  T = 5 C = 21 N = color I = 13;
	SU  T = 6 C = 21 N = color I = 13;
	SU  T = 7 C = 21 N = color I = 13;
	SU  T = 8 C = 21 N = color I = 13;
	SU  T = 9 C = 21 N = color I = 13;
	SU  T = 10 C = 21 N = color I = 13;
	SU  T = 11 C = 21 N = color I = 13;
	SU  T = 12 C = 21 N = color I = 13;
	SU  T = 13 C = 21 N = color I = 13;
	SU  T = 14 C = 21 N = color I = 13;
	SU  T = 15 C = 21 N = color I = 13;
	SU  T = 16 C = 21 N = color I = 13;
	SU  T = 17 C = 21 N = color I = 13;
	SU  T = 18 C = 21 N = color I = 9;
	SU  T = 20 C = 21 N = color I = 13;
	SU  T = 21 C = 21 N = color I = 13;
	SU  T = 22 C = 21 N = color I = 13;
	SU  T = 23 C = 21 N = color I = 13;
	SU  T = 24 C = 21 N = color I = 13;
	SU  T = 25 C = 21 N = color I = 13;
	SU  T = 26 C = 21 N = color I = 13;
	SU  T = 27 C = 21 N = color I = 13;
	SU  T = 28 C = 21 N = color I = 13;
	SU  T = 29 C = 21 N = color I = 13;
	SU  T = 30 C = 21 N = color I = 13;
	SU  T = 31 C = 21 N = color I = 13;
	SU  T = 32 C = 21 N = color I = 13;
	SU  T = 33 C = 21 N = color I = 13;
	SU  T = 34 C = 21 N = color I = 13;
	SU  T = 35 C = 21 N = color I = 13;
	SU  T = 36 C = 21 N = color I = 13;
	SU  T = 37 C = 21 N = color I = 13;
	SU  T = 38 C = 21 N = color I = 13;
	SU  T = 39 C = 21 N = color I = 13;
	SU  T = 40 C = 21 N = color I = 13;
	SU  T = 41 C = 21 N = color I = 13;
	SU  T = 42 C = 21 N = color I = 13;
	SU  T = 43 C = 21 N = color I = 13;
	SU  T = 44 C = 21 N = color I = 13;
	SU  T = 45 C = 21 N = color I = 13;
	SU  T = 46 C = 21 N = color I = 13;
	SU  T = 47 C = 21 N = color I = 13;
	SU  T = 48 C = 21 N = color I = 13;
	SU  T = 49 C = 21 N = color I = 13;
	SU  T = 50 C = 21 N = color I = 13;
	SU  T = 51 C = 21 N = color I = 13;
	SU  T = 52 C = 21 N = color I = 13;
	SU  T = 53 C = 21 N = color I = 13;
	SU  T = 54 C = 21 N = color I = 13;
	SU  T = 55 C = 21 N = color I = 13;
	SU  T = 56 C = 21 N = color I = 13;
	SU  T = 57 C = 21 N = color I = 13;
	SU  T = 58 C = 21 N = color I = 13;
	SU  T = 59 C = 21 N = color I = 13;
	SU  T = 60 C = 21 N = color I = 13;
	SU  T = 61 C = 21 N = color I = 13;
	SU  T = 62 C = 21 N = color I = 13;
	SU  T = 63 C = 21 N = color I = 13;
	SU  T = 64 C = 21 N = color I = 13;
	SU  T = 65 C = 21 N = color I = 13;
	SU  T = 66 C = 21 N = color I = 13;
	SU  T = 67 C = 21 N = color I = 13;
	SU  T = 68 C = 21 N = color I = 13;
	SU  T = 69 C = 21 N = color I = 13;
	SU  T = 70 C = 21 N = color I = 13;
	SU  T = 71 C = 21 N = color I = 13;
	SU  T = 72 C = 21 N = color I = 13;
	SU  T = 73 C = 21 N = color I = 13;
	SU  T = 74 C = 21 N = color I = 13;
	SU  T = 75 C = 21 N = color I = 13;
	SU  T = 76 C = 21 N = color I = 13;
	SU  T = 77 C = 21 N = color I = 13;
	SU  T = 78 C = 21 N = color I = 13;
	SU  T = 79 C = 21 N = color I = 13;
	SU  T = 80 C = 21 N = color I = 13;
	SU  T = 81 C = 21 N = color I = 13;
	SU  T = 82 C = 21 N = color I = 13;
	SU  T = 83 C = 21 N = color I = 13;
	SU  T = 84 C = 21 N = color I = 13;
	SU  T = 85 C = 21 N = color I = 13;
	SU  T = 86 C = 21 N = color I = 13;
	SU  T = 87 C = 21 N = color I = 13;
	SU  T = 88 C = 21 N = color I = 13;
	SU  T = 89 C = 21 N = color I = 13;
	SU  T = 90 C = 21 N = color I = 13;
	SU  T = 91 C = 21 N = color I = 13;
	SU  T = 92 C = 21 N = color I = 13;
	SU  T = 93 C = 21 N = color I = 13;
	SU  T = 94 C = 21 N = color I = 13;
	SU  T = 95 C = 21 N = color I = 13;
	SU  T = 96 C = 21 N = color I = 13;
	SU  T = 97 C = 21 N = color I = 13;
	SU  T = 98 C = 21 N = color I = 13;
	SU  T = 99 C = 21 N = color I = 13;
	SU  T = 100 C = 21 N = color I = 13;
	SU  T = 101 C = 21 N = color I = 13;
	SU  T = 102 C = 21 N = color I = 13;
	SU  T = 103 C = 21 N = color I = 13;
	SU  T = 104 C = 21 N = color I = 13;
	SU  T = 105 C = 21 N = color I = 13;
	SU  T = 106 C = 21 N = color I = 13;
	SU  T = 107 C = 21 N = color I = 13;
	SU  T = 108 C = 21 N = color I = 13;
	SU  T = 109 C = 21 N = color I = 13;
	SU  T = 110 C = 21 N = color I = 13;
	SU  T = 111 C = 21 N = color I = 13;
	SU  T = 112 C = 21 N = color I = 13;
	SU  T = 113 C = 21 N = color I = 13;
	SU  T = 114 C = 21 N = color I = 13;
	SU  T = 115 C = 21 N = color I = 13;
	SU  T = 116 C = 21 N = color I = 13;
	SU  T = 117 C = 21 N = color I = 13;
	SU  T = 118 C = 21 N = color I = 13;
	SU  T = 119 C = 21 N = color I = 13;
	SU  T = 120 C = 21 N = color I = 13;
	SU  T = 121 C = 21 N = color I = 13;
	SU  T = 122 C = 21 N = color I = 13;
	SU  T = 123 C = 21 N = color I = 13;
	SU  T = 124 C = 21 N = color I = 13;
	SU  T = 125 C = 21 N = color I = 13;
	SU  T = 126 C = 21 N = color I = 13;
	SU  T = 127 C = 21 N = color I = 13;

	SU  T = 1 C = 22 N = color I = 13;
	SU  T = 2 C = 22 N = color I = 13;
	SU  T = 3 C = 22 N = color I = 13;
	SU  T = 4 C = 22 N = color I = 13;
	SU  T = 5 C = 22 N = color I = 13;
	SU  T = 6 C = 22 N = color I = 13;
	SU  T = 7 C = 22 N = color I = 13;
	SU  T = 8 C = 22 N = color I = 13;
	SU  T = 9 C = 22 N = color I = 13;
	SU  T = 10 C = 22 N = color I = 13;
	SU  T = 11 C = 22 N = color I = 13;
	SU  T = 12 C = 22 N = color I = 13;
	SU  T = 13 C = 22 N = color I = 13;
	SU  T = 14 C = 22 N = color I = 13;
	SU  T = 15 C = 22 N = color I = 13;
	SU  T = 16 C = 22 N = color I = 13;
	SU  T = 17 C = 22 N = color I = 13;
	SU  T = 18 C = 22 N = color I = 9;
	SU  T = 20 C = 22 N = color I = 13;
	SU  T = 21 C = 22 N = color I = 13;
	SU  T = 22 C = 22 N = color I = 13;
	SU  T = 23 C = 22 N = color I = 13;
	SU  T = 24 C = 22 N = color I = 13;
	SU  T = 25 C = 22 N = color I = 13;
	SU  T = 26 C = 22 N = color I = 13;
	SU  T = 27 C = 22 N = color I = 13;
	SU  T = 28 C = 22 N = color I = 13;
	SU  T = 29 C = 22 N = color I = 13;
	SU  T = 30 C = 22 N = color I = 13;
	SU  T = 31 C = 22 N = color I = 13;
	SU  T = 32 C = 22 N = color I = 13;
	SU  T = 33 C = 22 N = color I = 13;
	SU  T = 34 C = 22 N = color I = 13;
	SU  T = 35 C = 22 N = color I = 13;
	SU  T = 36 C = 22 N = color I = 13;
	SU  T = 37 C = 22 N = color I = 13;
	SU  T = 38 C = 22 N = color I = 13;
	SU  T = 39 C = 22 N = color I = 13;
	SU  T = 40 C = 22 N = color I = 13;
	SU  T = 41 C = 22 N = color I = 13;
	SU  T = 42 C = 22 N = color I = 13;
	SU  T = 43 C = 22 N = color I = 13;
	SU  T = 44 C = 22 N = color I = 13;
	SU  T = 45 C = 22 N = color I = 13;
	SU  T = 46 C = 22 N = color I = 13;
	SU  T = 47 C = 22 N = color I = 13;
	SU  T = 48 C = 22 N = color I = 13;
	SU  T = 49 C = 22 N = color I = 13;
	SU  T = 50 C = 22 N = color I = 13;
	SU  T = 51 C = 22 N = color I = 13;
	SU  T = 52 C = 22 N = color I = 13;
	SU  T = 53 C = 22 N = color I = 13;
	SU  T = 54 C = 22 N = color I = 13;
	SU  T = 55 C = 22 N = color I = 13;
	SU  T = 56 C = 22 N = color I = 13;
	SU  T = 57 C = 22 N = color I = 13;
	SU  T = 58 C = 22 N = color I = 13;
	SU  T = 59 C = 22 N = color I = 13;
	SU  T = 60 C = 22 N = color I = 13;
	SU  T = 61 C = 22 N = color I = 13;
	SU  T = 62 C = 22 N = color I = 13;
	SU  T = 63 C = 22 N = color I = 13;
	SU  T = 64 C = 22 N = color I = 13;
	SU  T = 65 C = 22 N = color I = 13;
	SU  T = 66 C = 22 N = color I = 13;
	SU  T = 67 C = 22 N = color I = 13;
	SU  T = 68 C = 22 N = color I = 13;
	SU  T = 69 C = 22 N = color I = 13;
	SU  T = 70 C = 22 N = color I = 13;
	SU  T = 71 C = 22 N = color I = 13;
	SU  T = 72 C = 22 N = color I = 13;
	SU  T = 73 C = 22 N = color I = 13;
	SU  T = 74 C = 22 N = color I = 13;
	SU  T = 75 C = 22 N = color I = 13;
	SU  T = 76 C = 22 N = color I = 13;
	SU  T = 77 C = 22 N = color I = 13;
	SU  T = 78 C = 22 N = color I = 13;
	SU  T = 79 C = 22 N = color I = 13;
	SU  T = 80 C = 22 N = color I = 13;
	SU  T = 81 C = 22 N = color I = 13;
	SU  T = 82 C = 22 N = color I = 13;
	SU  T = 83 C = 22 N = color I = 13;
	SU  T = 84 C = 22 N = color I = 13;
	SU  T = 85 C = 22 N = color I = 13;
	SU  T = 86 C = 22 N = color I = 13;
	SU  T = 87 C = 22 N = color I = 13;
	SU  T = 88 C = 22 N = color I = 13;
	SU  T = 89 C = 22 N = color I = 13;
	SU  T = 90 C = 22 N = color I = 13;
	SU  T = 91 C = 22 N = color I = 13;
	SU  T = 92 C = 22 N = color I = 13;
	SU  T = 93 C = 22 N = color I = 13;
	SU  T = 94 C = 22 N = color I = 13;
	SU  T = 95 C = 22 N = color I = 13;
	SU  T = 96 C = 22 N = color I = 13;
	SU  T = 97 C = 22 N = color I = 13;
	SU  T = 98 C = 22 N = color I = 13;
	SU  T = 99 C = 22 N = color I = 13;
	SU  T = 100 C = 22 N = color I = 13;
	SU  T = 101 C = 22 N = color I = 13;
	SU  T = 102 C = 22 N = color I = 13;
	SU  T = 103 C = 22 N = color I = 13;
	SU  T = 104 C = 22 N = color I = 13;
	SU  T = 105 C = 22 N = color I = 13;
	SU  T = 106 C = 22 N = color I = 13;
	SU  T = 107 C = 22 N = color I = 13;
	SU  T = 108 C = 22 N = color I = 13;
	SU  T = 109 C = 22 N = color I = 13;
	SU  T = 110 C = 22 N = color I = 13;
	SU  T = 111 C = 22 N = color I = 13;
	SU  T = 112 C = 22 N = color I = 13;
	SU  T = 113 C = 22 N = color I = 13;
	SU  T = 114 C = 22 N = color I = 13;
	SU  T = 115 C = 22 N = color I = 13;
	SU  T = 116 C = 22 N = color I = 13;
	SU  T = 117 C = 22 N = color I = 13;
	SU  T = 118 C = 22 N = color I = 13;
	SU  T = 119 C = 22 N = color I = 13;
	SU  T = 120 C = 22 N = color I = 13;
	SU  T = 121 C = 22 N = color I = 13;
	SU  T = 122 C = 22 N = color I = 13;
	SU  T = 123 C = 22 N = color I = 13;
	SU  T = 124 C = 22 N = color I = 13;
	SU  T = 125 C = 22 N = color I = 13;
	SU  T = 126 C = 22 N = color I = 13;
	SU  T = 127 C = 22 N = color I = 13;

	SU  T = 1 C = 23 N = color I = 13;
	SU  T = 2 C = 23 N = color I = 13;
	SU  T = 3 C = 23 N = color I = 13;
	SU  T = 4 C = 23 N = color I = 13;
	SU  T = 5 C = 23 N = color I = 13;
	SU  T = 6 C = 23 N = color I = 13;
	SU  T = 7 C = 23 N = color I = 13;
	SU  T = 8 C = 23 N = color I = 13;
	SU  T = 9 C = 23 N = color I = 13;
	SU  T = 10 C = 23 N = color I = 13;
	SU  T = 11 C = 23 N = color I = 13;
	SU  T = 12 C = 23 N = color I = 13;
	SU  T = 13 C = 23 N = color I = 13;
	SU  T = 14 C = 23 N = color I = 13;
	SU  T = 15 C = 23 N = color I = 13;
	SU  T = 16 C = 23 N = color I = 13;
	SU  T = 17 C = 23 N = color I = 13;
	SU  T = 18 C = 23 N = color I = 9;
	SU  T = 20 C = 23 N = color I = 13;
	SU  T = 21 C = 23 N = color I = 13;
	SU  T = 22 C = 23 N = color I = 13;
	SU  T = 23 C = 23 N = color I = 13;
	SU  T = 24 C = 23 N = color I = 13;
	SU  T = 25 C = 23 N = color I = 13;
	SU  T = 26 C = 23 N = color I = 13;
	SU  T = 27 C = 23 N = color I = 13;
	SU  T = 28 C = 23 N = color I = 13;
	SU  T = 29 C = 23 N = color I = 13;
	SU  T = 30 C = 23 N = color I = 13;
	SU  T = 31 C = 23 N = color I = 13;
	SU  T = 32 C = 23 N = color I = 13;
	SU  T = 33 C = 23 N = color I = 13;
	SU  T = 34 C = 23 N = color I = 13;
	SU  T = 35 C = 23 N = color I = 13;
	SU  T = 36 C = 23 N = color I = 13;
	SU  T = 37 C = 23 N = color I = 13;
	SU  T = 38 C = 23 N = color I = 13;
	SU  T = 39 C = 23 N = color I = 13;
	SU  T = 40 C = 23 N = color I = 13;
	SU  T = 41 C = 23 N = color I = 13;
	SU  T = 42 C = 23 N = color I = 13;
	SU  T = 43 C = 23 N = color I = 13;
	SU  T = 44 C = 23 N = color I = 13;
	SU  T = 45 C = 23 N = color I = 13;
	SU  T = 46 C = 23 N = color I = 13;
	SU  T = 47 C = 23 N = color I = 13;
	SU  T = 48 C = 23 N = color I = 13;
	SU  T = 49 C = 23 N = color I = 13;
	SU  T = 50 C = 23 N = color I = 13;
	SU  T = 51 C = 23 N = color I = 13;
	SU  T = 52 C = 23 N = color I = 13;
	SU  T = 53 C = 23 N = color I = 13;
	SU  T = 54 C = 23 N = color I = 13;
	SU  T = 55 C = 23 N = color I = 13;
	SU  T = 56 C = 23 N = color I = 13;
	SU  T = 57 C = 23 N = color I = 13;
	SU  T = 58 C = 23 N = color I = 13;
	SU  T = 59 C = 23 N = color I = 13;
	SU  T = 60 C = 23 N = color I = 13;
	SU  T = 61 C = 23 N = color I = 13;
	SU  T = 62 C = 23 N = color I = 13;
	SU  T = 63 C = 23 N = color I = 13;
	SU  T = 64 C = 23 N = color I = 13;
	SU  T = 65 C = 23 N = color I = 13;
	SU  T = 66 C = 23 N = color I = 13;
	SU  T = 67 C = 23 N = color I = 13;
	SU  T = 68 C = 23 N = color I = 13;
	SU  T = 69 C = 23 N = color I = 13;
	SU  T = 70 C = 23 N = color I = 13;
	SU  T = 71 C = 23 N = color I = 13;
	SU  T = 72 C = 23 N = color I = 13;
	SU  T = 73 C = 23 N = color I = 13;
	SU  T = 74 C = 23 N = color I = 13;
	SU  T = 75 C = 23 N = color I = 13;
	SU  T = 76 C = 23 N = color I = 13;
	SU  T = 77 C = 23 N = color I = 13;
	SU  T = 78 C = 23 N = color I = 13;
	SU  T = 79 C = 23 N = color I = 13;
	SU  T = 80 C = 23 N = color I = 13;
	SU  T = 81 C = 23 N = color I = 13;
	SU  T = 82 C = 23 N = color I = 13;
	SU  T = 83 C = 23 N = color I = 13;
	SU  T = 84 C = 23 N = color I = 13;
	SU  T = 85 C = 23 N = color I = 13;
	SU  T = 86 C = 23 N = color I = 13;
	SU  T = 87 C = 23 N = color I = 13;
	SU  T = 88 C = 23 N = color I = 13;
	SU  T = 89 C = 23 N = color I = 13;
	SU  T = 90 C = 23 N = color I = 13;
	SU  T = 91 C = 23 N = color I = 13;
	SU  T = 92 C = 23 N = color I = 13;
	SU  T = 93 C = 23 N = color I = 13;
	SU  T = 94 C = 23 N = color I = 13;
	SU  T = 95 C = 23 N = color I = 13;
	SU  T = 96 C = 23 N = color I = 13;
	SU  T = 97 C = 23 N = color I = 13;
	SU  T = 98 C = 23 N = color I = 13;
	SU  T = 99 C = 23 N = color I = 13;
	SU  T = 100 C = 23 N = color I = 13;
	SU  T = 101 C = 23 N = color I = 13;
	SU  T = 102 C = 23 N = color I = 13;
	SU  T = 103 C = 23 N = color I = 13;
	SU  T = 104 C = 23 N = color I = 13;
	SU  T = 105 C = 23 N = color I = 13;
	SU  T = 106 C = 23 N = color I = 13;
	SU  T = 107 C = 23 N = color I = 13;
	SU  T = 108 C = 23 N = color I = 13;
	SU  T = 109 C = 23 N = color I = 13;
	SU  T = 110 C = 23 N = color I = 13;
	SU  T = 111 C = 23 N = color I = 13;
	SU  T = 112 C = 23 N = color I = 13;
	SU  T = 113 C = 23 N = color I = 13;
	SU  T = 114 C = 23 N = color I = 13;
	SU  T = 115 C = 23 N = color I = 13;
	SU  T = 116 C = 23 N = color I = 13;
	SU  T = 117 C = 23 N = color I = 13;
	SU  T = 118 C = 23 N = color I = 13;
	SU  T = 119 C = 23 N = color I = 13;
	SU  T = 120 C = 23 N = color I = 13;
	SU  T = 121 C = 23 N = color I = 13;
	SU  T = 122 C = 23 N = color I = 13;
	SU  T = 123 C = 23 N = color I = 13;
	SU  T = 124 C = 23 N = color I = 13;
	SU  T = 125 C = 23 N = color I = 13;
	SU  T = 126 C = 23 N = color I = 13;
	SU  T = 127 C = 23 N = color I = 13;

	SU  T = 1 C = 24 N = color I = 13;
	SU  T = 2 C = 24 N = color I = 13;
	SU  T = 3 C = 24 N = color I = 13;
	SU  T = 4 C = 24 N = color I = 13;
	SU  T = 5 C = 24 N = color I = 13;
	SU  T = 6 C = 24 N = color I = 13;
	SU  T = 7 C = 24 N = color I = 13;
	SU  T = 8 C = 24 N = color I = 13;
	SU  T = 9 C = 24 N = color I = 13;
	SU  T = 10 C = 24 N = color I = 13;
	SU  T = 11 C = 24 N = color I = 13;
	SU  T = 12 C = 24 N = color I = 13;
	SU  T = 13 C = 24 N = color I = 13;
	SU  T = 14 C = 24 N = color I = 13;
	SU  T = 15 C = 24 N = color I = 13;
	SU  T = 16 C = 24 N = color I = 13;
	SU  T = 17 C = 24 N = color I = 13;
	SU  T = 18 C = 24 N = color I = 9;
	SU  T = 20 C = 24 N = color I = 13;
	SU  T = 21 C = 24 N = color I = 13;
	SU  T = 22 C = 24 N = color I = 13;
	SU  T = 23 C = 24 N = color I = 13;
	SU  T = 24 C = 24 N = color I = 13;
	SU  T = 25 C = 24 N = color I = 13;
	SU  T = 26 C = 24 N = color I = 13;
	SU  T = 27 C = 24 N = color I = 13;
	SU  T = 28 C = 24 N = color I = 13;
	SU  T = 29 C = 24 N = color I = 13;
	SU  T = 30 C = 24 N = color I = 13;
	SU  T = 31 C = 24 N = color I = 13;
	SU  T = 32 C = 24 N = color I = 13;
	SU  T = 33 C = 24 N = color I = 13;
	SU  T = 34 C = 24 N = color I = 13;
	SU  T = 35 C = 24 N = color I = 13;
	SU  T = 36 C = 24 N = color I = 13;
	SU  T = 37 C = 24 N = color I = 13;
	SU  T = 38 C = 24 N = color I = 13;
	SU  T = 39 C = 24 N = color I = 13;
	SU  T = 40 C = 24 N = color I = 13;
	SU  T = 41 C = 24 N = color I = 13;
	SU  T = 42 C = 24 N = color I = 13;
	SU  T = 43 C = 24 N = color I = 13;
	SU  T = 44 C = 24 N = color I = 13;
	SU  T = 45 C = 24 N = color I = 13;
	SU  T = 46 C = 24 N = color I = 13;
	SU  T = 47 C = 24 N = color I = 13;
	SU  T = 48 C = 24 N = color I = 13;
	SU  T = 49 C = 24 N = color I = 13;
	SU  T = 50 C = 24 N = color I = 13;
	SU  T = 51 C = 24 N = color I = 13;
	SU  T = 52 C = 24 N = color I = 13;
	SU  T = 53 C = 24 N = color I = 13;
	SU  T = 54 C = 24 N = color I = 13;
	SU  T = 55 C = 24 N = color I = 13;
	SU  T = 56 C = 24 N = color I = 13;
	SU  T = 57 C = 24 N = color I = 13;
	SU  T = 58 C = 24 N = color I = 13;
	SU  T = 59 C = 24 N = color I = 13;
	SU  T = 60 C = 24 N = color I = 13;
	SU  T = 61 C = 24 N = color I = 13;
	SU  T = 62 C = 24 N = color I = 13;
	SU  T = 63 C = 24 N = color I = 13;
	SU  T = 64 C = 24 N = color I = 13;
	SU  T = 65 C = 24 N = color I = 13;
	SU  T = 66 C = 24 N = color I = 13;
	SU  T = 67 C = 24 N = color I = 13;
	SU  T = 68 C = 24 N = color I = 13;
	SU  T = 69 C = 24 N = color I = 13;
	SU  T = 70 C = 24 N = color I = 13;
	SU  T = 71 C = 24 N = color I = 13;
	SU  T = 72 C = 24 N = color I = 13;
	SU  T = 73 C = 24 N = color I = 13;
	SU  T = 74 C = 24 N = color I = 13;
	SU  T = 75 C = 24 N = color I = 13;
	SU  T = 76 C = 24 N = color I = 13;
	SU  T = 77 C = 24 N = color I = 13;
	SU  T = 78 C = 24 N = color I = 13;
	SU  T = 79 C = 24 N = color I = 13;
	SU  T = 80 C = 24 N = color I = 13;
	SU  T = 81 C = 24 N = color I = 13;
	SU  T = 82 C = 24 N = color I = 13;
	SU  T = 83 C = 24 N = color I = 13;
	SU  T = 84 C = 24 N = color I = 13;
	SU  T = 85 C = 24 N = color I = 13;
	SU  T = 86 C = 24 N = color I = 13;
	SU  T = 87 C = 24 N = color I = 13;
	SU  T = 88 C = 24 N = color I = 13;
	SU  T = 89 C = 24 N = color I = 13;
	SU  T = 90 C = 24 N = color I = 13;
	SU  T = 91 C = 24 N = color I = 13;
	SU  T = 92 C = 24 N = color I = 13;
	SU  T = 93 C = 24 N = color I = 13;
	SU  T = 94 C = 24 N = color I = 13;
	SU  T = 95 C = 24 N = color I = 13;
	SU  T = 96 C = 24 N = color I = 13;
	SU  T = 97 C = 24 N = color I = 13;
	SU  T = 98 C = 24 N = color I = 13;
	SU  T = 99 C = 24 N = color I = 13;
	SU  T = 100 C = 24 N = color I = 13;
	SU  T = 101 C = 24 N = color I = 13;
	SU  T = 102 C = 24 N = color I = 13;
	SU  T = 103 C = 24 N = color I = 13;
	SU  T = 104 C = 24 N = color I = 13;
	SU  T = 105 C = 24 N = color I = 13;
	SU  T = 106 C = 24 N = color I = 13;
	SU  T = 107 C = 24 N = color I = 13;
	SU  T = 108 C = 24 N = color I = 13;
	SU  T = 109 C = 24 N = color I = 13;
	SU  T = 110 C = 24 N = color I = 13;
	SU  T = 111 C = 24 N = color I = 13;
	SU  T = 112 C = 24 N = color I = 13;
	SU  T = 113 C = 24 N = color I = 13;
	SU  T = 114 C = 24 N = color I = 13;
	SU  T = 115 C = 24 N = color I = 13;
	SU  T = 116 C = 24 N = color I = 13;
	SU  T = 117 C = 24 N = color I = 13;
	SU  T = 118 C = 24 N = color I = 13;
	SU  T = 119 C = 24 N = color I = 13;
	SU  T = 120 C = 24 N = color I = 13;
	SU  T = 121 C = 24 N = color I = 13;
	SU  T = 122 C = 24 N = color I = 13;
	SU  T = 123 C = 24 N = color I = 13;
	SU  T = 124 C = 24 N = color I = 13;
	SU  T = 125 C = 24 N = color I = 13;
	SU  T = 126 C = 24 N = color I = 13;
	SU  T = 127 C = 24 N = color I = 13;

	SU  T = 1 C = 25 N = color I = 13;
	SU  T = 2 C = 25 N = color I = 13;
	SU  T = 3 C = 25 N = color I = 13;
	SU  T = 4 C = 25 N = color I = 13;
	SU  T = 5 C = 25 N = color I = 13;
	SU  T = 6 C = 25 N = color I = 13;
	SU  T = 7 C = 25 N = color I = 13;
	SU  T = 8 C = 25 N = color I = 13;
	SU  T = 9 C = 25 N = color I = 13;
	SU  T = 10 C = 25 N = color I = 13;
	SU  T = 11 C = 25 N = color I = 13;
	SU  T = 12 C = 25 N = color I = 13;
	SU  T = 13 C = 25 N = color I = 13;
	SU  T = 14 C = 25 N = color I = 13;
	SU  T = 15 C = 25 N = color I = 13;
	SU  T = 16 C = 25 N = color I = 13;
	SU  T = 17 C = 25 N = color I = 13;
	SU  T = 18 C = 25 N = color I = 9;
	SU  T = 20 C = 25 N = color I = 13;
	SU  T = 21 C = 25 N = color I = 13;
	SU  T = 22 C = 25 N = color I = 13;
	SU  T = 23 C = 25 N = color I = 13;
	SU  T = 24 C = 25 N = color I = 13;
	SU  T = 25 C = 25 N = color I = 13;
	SU  T = 26 C = 25 N = color I = 13;
	SU  T = 27 C = 25 N = color I = 13;
	SU  T = 28 C = 25 N = color I = 13;
	SU  T = 29 C = 25 N = color I = 13;
	SU  T = 30 C = 25 N = color I = 13;
	SU  T = 31 C = 25 N = color I = 13;
	SU  T = 32 C = 25 N = color I = 13;
	SU  T = 33 C = 25 N = color I = 13;
	SU  T = 34 C = 25 N = color I = 13;
	SU  T = 35 C = 25 N = color I = 13;
	SU  T = 36 C = 25 N = color I = 13;
	SU  T = 37 C = 25 N = color I = 13;
	SU  T = 38 C = 25 N = color I = 13;
	SU  T = 39 C = 25 N = color I = 13;
	SU  T = 40 C = 25 N = color I = 13;
	SU  T = 41 C = 25 N = color I = 13;
	SU  T = 42 C = 25 N = color I = 13;
	SU  T = 43 C = 25 N = color I = 13;
	SU  T = 44 C = 25 N = color I = 13;
	SU  T = 45 C = 25 N = color I = 13;
	SU  T = 46 C = 25 N = color I = 13;
	SU  T = 47 C = 25 N = color I = 13;
	SU  T = 48 C = 25 N = color I = 13;
	SU  T = 49 C = 25 N = color I = 13;
	SU  T = 50 C = 25 N = color I = 13;
	SU  T = 51 C = 25 N = color I = 13;
	SU  T = 52 C = 25 N = color I = 13;
	SU  T = 53 C = 25 N = color I = 13;
	SU  T = 54 C = 25 N = color I = 13;
	SU  T = 55 C = 25 N = color I = 13;
	SU  T = 56 C = 25 N = color I = 13;
	SU  T = 57 C = 25 N = color I = 13;
	SU  T = 58 C = 25 N = color I = 13;
	SU  T = 59 C = 25 N = color I = 13;
	SU  T = 60 C = 25 N = color I = 13;
	SU  T = 61 C = 25 N = color I = 13;
	SU  T = 62 C = 25 N = color I = 13;
	SU  T = 63 C = 25 N = color I = 13;
	SU  T = 64 C = 25 N = color I = 13;
	SU  T = 65 C = 25 N = color I = 13;
	SU  T = 66 C = 25 N = color I = 13;
	SU  T = 67 C = 25 N = color I = 13;
	SU  T = 68 C = 25 N = color I = 13;
	SU  T = 69 C = 25 N = color I = 13;
	SU  T = 70 C = 25 N = color I = 13;
	SU  T = 71 C = 25 N = color I = 13;
	SU  T = 72 C = 25 N = color I = 13;
	SU  T = 73 C = 25 N = color I = 13;
	SU  T = 74 C = 25 N = color I = 13;
	SU  T = 75 C = 25 N = color I = 13;
	SU  T = 76 C = 25 N = color I = 13;
	SU  T = 77 C = 25 N = color I = 13;
	SU  T = 78 C = 25 N = color I = 13;
	SU  T = 79 C = 25 N = color I = 13;
	SU  T = 80 C = 25 N = color I = 13;
	SU  T = 81 C = 25 N = color I = 13;
	SU  T = 82 C = 25 N = color I = 13;
	SU  T = 83 C = 25 N = color I = 13;
	SU  T = 84 C = 25 N = color I = 13;
	SU  T = 85 C = 25 N = color I = 13;
	SU  T = 86 C = 25 N = color I = 13;
	SU  T = 87 C = 25 N = color I = 13;
	SU  T = 88 C = 25 N = color I = 13;
	SU  T = 89 C = 25 N = color I = 13;
	SU  T = 90 C = 25 N = color I = 13;
	SU  T = 91 C = 25 N = color I = 13;
	SU  T = 92 C = 25 N = color I = 13;
	SU  T = 93 C = 25 N = color I = 13;
	SU  T = 94 C = 25 N = color I = 13;
	SU  T = 95 C = 25 N = color I = 13;
	SU  T = 96 C = 25 N = color I = 13;
	SU  T = 97 C = 25 N = color I = 13;
	SU  T = 98 C = 25 N = color I = 13;
	SU  T = 99 C = 25 N = color I = 13;
	SU  T = 100 C = 25 N = color I = 13;
	SU  T = 101 C = 25 N = color I = 13;
	SU  T = 102 C = 25 N = color I = 13;
	SU  T = 103 C = 25 N = color I = 13;
	SU  T = 104 C = 25 N = color I = 13;
	SU  T = 105 C = 25 N = color I = 13;
	SU  T = 106 C = 25 N = color I = 13;
	SU  T = 107 C = 25 N = color I = 13;
	SU  T = 108 C = 25 N = color I = 13;
	SU  T = 109 C = 25 N = color I = 13;
	SU  T = 110 C = 25 N = color I = 13;
	SU  T = 111 C = 25 N = color I = 13;
	SU  T = 112 C = 25 N = color I = 13;
	SU  T = 113 C = 25 N = color I = 13;
	SU  T = 114 C = 25 N = color I = 13;
	SU  T = 115 C = 25 N = color I = 13;
	SU  T = 116 C = 25 N = color I = 13;
	SU  T = 117 C = 25 N = color I = 13;
	SU  T = 118 C = 25 N = color I = 13;
	SU  T = 119 C = 25 N = color I = 13;
	SU  T = 120 C = 25 N = color I = 13;
	SU  T = 121 C = 25 N = color I = 13;
	SU  T = 122 C = 25 N = color I = 13;
	SU  T = 123 C = 25 N = color I = 13;
	SU  T = 124 C = 25 N = color I = 13;
	SU  T = 125 C = 25 N = color I = 13;
	SU  T = 126 C = 25 N = color I = 13;
	SU  T = 127 C = 25 N = color I = 13;

	SU  T = 1 C = 26 N = color I = 13;
	SU  T = 2 C = 26 N = color I = 13;
	SU  T = 3 C = 26 N = color I = 13;
	SU  T = 4 C = 26 N = color I = 13;
	SU  T = 5 C = 26 N = color I = 13;
	SU  T = 6 C = 26 N = color I = 13;
	SU  T = 7 C = 26 N = color I = 13;
	SU  T = 8 C = 26 N = color I = 13;
	SU  T = 9 C = 26 N = color I = 13;
	SU  T = 10 C = 26 N = color I = 13;
	SU  T = 11 C = 26 N = color I = 13;
	SU  T = 12 C = 26 N = color I = 13;
	SU  T = 13 C = 26 N = color I = 13;
	SU  T = 14 C = 26 N = color I = 13;
	SU  T = 15 C = 26 N = color I = 13;
	SU  T = 16 C = 26 N = color I = 13;
	SU  T = 17 C = 26 N = color I = 13;
	SU  T = 18 C = 26 N = color I = 9;
	SU  T = 20 C = 26 N = color I = 13;
	SU  T = 21 C = 26 N = color I = 13;
	SU  T = 22 C = 26 N = color I = 13;
	SU  T = 23 C = 26 N = color I = 13;
	SU  T = 24 C = 26 N = color I = 13;
	SU  T = 25 C = 26 N = color I = 13;
	SU  T = 26 C = 26 N = color I = 13;
	SU  T = 27 C = 26 N = color I = 13;
	SU  T = 28 C = 26 N = color I = 13;
	SU  T = 29 C = 26 N = color I = 13;
	SU  T = 30 C = 26 N = color I = 13;
	SU  T = 31 C = 26 N = color I = 13;
	SU  T = 32 C = 26 N = color I = 13;
	SU  T = 33 C = 26 N = color I = 13;
	SU  T = 34 C = 26 N = color I = 13;
	SU  T = 35 C = 26 N = color I = 13;
	SU  T = 36 C = 26 N = color I = 13;
	SU  T = 37 C = 26 N = color I = 13;
	SU  T = 38 C = 26 N = color I = 13;
	SU  T = 39 C = 26 N = color I = 13;
	SU  T = 40 C = 26 N = color I = 13;
	SU  T = 41 C = 26 N = color I = 13;
	SU  T = 42 C = 26 N = color I = 13;
	SU  T = 43 C = 26 N = color I = 13;
	SU  T = 44 C = 26 N = color I = 13;
	SU  T = 45 C = 26 N = color I = 13;
	SU  T = 46 C = 26 N = color I = 13;
	SU  T = 47 C = 26 N = color I = 13;
	SU  T = 48 C = 26 N = color I = 13;
	SU  T = 49 C = 26 N = color I = 13;
	SU  T = 50 C = 26 N = color I = 13;
	SU  T = 51 C = 26 N = color I = 13;
	SU  T = 52 C = 26 N = color I = 13;
	SU  T = 53 C = 26 N = color I = 13;
	SU  T = 54 C = 26 N = color I = 13;
	SU  T = 55 C = 26 N = color I = 13;
	SU  T = 56 C = 26 N = color I = 13;
	SU  T = 57 C = 26 N = color I = 13;
	SU  T = 58 C = 26 N = color I = 13;
	SU  T = 59 C = 26 N = color I = 13;
	SU  T = 60 C = 26 N = color I = 13;
	SU  T = 61 C = 26 N = color I = 13;
	SU  T = 62 C = 26 N = color I = 13;
	SU  T = 63 C = 26 N = color I = 13;
	SU  T = 64 C = 26 N = color I = 13;
	SU  T = 65 C = 26 N = color I = 13;
	SU  T = 66 C = 26 N = color I = 13;
	SU  T = 67 C = 26 N = color I = 13;
	SU  T = 68 C = 26 N = color I = 13;
	SU  T = 69 C = 26 N = color I = 13;
	SU  T = 70 C = 26 N = color I = 13;
	SU  T = 71 C = 26 N = color I = 13;
	SU  T = 72 C = 26 N = color I = 13;
	SU  T = 73 C = 26 N = color I = 13;
	SU  T = 74 C = 26 N = color I = 13;
	SU  T = 75 C = 26 N = color I = 13;
	SU  T = 76 C = 26 N = color I = 13;
	SU  T = 77 C = 26 N = color I = 13;
	SU  T = 78 C = 26 N = color I = 13;
	SU  T = 79 C = 26 N = color I = 13;
	SU  T = 80 C = 26 N = color I = 13;
	SU  T = 81 C = 26 N = color I = 13;
	SU  T = 82 C = 26 N = color I = 13;
	SU  T = 83 C = 26 N = color I = 13;
	SU  T = 84 C = 26 N = color I = 13;
	SU  T = 85 C = 26 N = color I = 13;
	SU  T = 86 C = 26 N = color I = 13;
	SU  T = 87 C = 26 N = color I = 13;
	SU  T = 88 C = 26 N = color I = 13;
	SU  T = 89 C = 26 N = color I = 13;
	SU  T = 90 C = 26 N = color I = 13;
	SU  T = 91 C = 26 N = color I = 13;
	SU  T = 92 C = 26 N = color I = 13;
	SU  T = 93 C = 26 N = color I = 13;
	SU  T = 94 C = 26 N = color I = 13;
	SU  T = 95 C = 26 N = color I = 13;
	SU  T = 96 C = 26 N = color I = 13;
	SU  T = 97 C = 26 N = color I = 13;
	SU  T = 98 C = 26 N = color I = 13;
	SU  T = 99 C = 26 N = color I = 13;
	SU  T = 100 C = 26 N = color I = 13;
	SU  T = 101 C = 26 N = color I = 13;
	SU  T = 102 C = 26 N = color I = 13;
	SU  T = 103 C = 26 N = color I = 13;
	SU  T = 104 C = 26 N = color I = 13;
	SU  T = 105 C = 26 N = color I = 13;
	SU  T = 106 C = 26 N = color I = 13;
	SU  T = 107 C = 26 N = color I = 13;
	SU  T = 108 C = 26 N = color I = 13;
	SU  T = 109 C = 26 N = color I = 13;
	SU  T = 110 C = 26 N = color I = 13;
	SU  T = 111 C = 26 N = color I = 13;
	SU  T = 112 C = 26 N = color I = 13;
	SU  T = 113 C = 26 N = color I = 13;
	SU  T = 114 C = 26 N = color I = 13;
	SU  T = 115 C = 26 N = color I = 13;
	SU  T = 116 C = 26 N = color I = 13;
	SU  T = 117 C = 26 N = color I = 13;
	SU  T = 118 C = 26 N = color I = 13;
	SU  T = 119 C = 26 N = color I = 13;
	SU  T = 120 C = 26 N = color I = 13;
	SU  T = 121 C = 26 N = color I = 13;
	SU  T = 122 C = 26 N = color I = 13;
	SU  T = 123 C = 26 N = color I = 13;
	SU  T = 124 C = 26 N = color I = 13;
	SU  T = 125 C = 26 N = color I = 13;
	SU  T = 126 C = 26 N = color I = 13;
	SU  T = 127 C = 26 N = color I = 13;

	SU  T = 1 C = 27 N = color I = 13;
	SU  T = 2 C = 27 N = color I = 13;
	SU  T = 3 C = 27 N = color I = 13;
	SU  T = 4 C = 27 N = color I = 13;
	SU  T = 5 C = 27 N = color I = 13;
	SU  T = 6 C = 27 N = color I = 13;
	SU  T = 7 C = 27 N = color I = 13;
	SU  T = 8 C = 27 N = color I = 13;
	SU  T = 9 C = 27 N = color I = 13;
	SU  T = 10 C = 27 N = color I = 13;
	SU  T = 11 C = 27 N = color I = 13;
	SU  T = 12 C = 27 N = color I = 13;
	SU  T = 13 C = 27 N = color I = 13;
	SU  T = 14 C = 27 N = color I = 13;
	SU  T = 15 C = 27 N = color I = 13;
	SU  T = 16 C = 27 N = color I = 13;
	SU  T = 17 C = 27 N = color I = 13;
	SU  T = 18 C = 27 N = color I = 9;
	SU  T = 20 C = 27 N = color I = 13;
	SU  T = 21 C = 27 N = color I = 13;
	SU  T = 22 C = 27 N = color I = 13;
	SU  T = 23 C = 27 N = color I = 13;
	SU  T = 24 C = 27 N = color I = 13;
	SU  T = 25 C = 27 N = color I = 13;
	SU  T = 26 C = 27 N = color I = 13;
	SU  T = 27 C = 27 N = color I = 13;
	SU  T = 28 C = 27 N = color I = 13;
	SU  T = 29 C = 27 N = color I = 13;
	SU  T = 30 C = 27 N = color I = 13;
	SU  T = 31 C = 27 N = color I = 13;
	SU  T = 32 C = 27 N = color I = 13;
	SU  T = 33 C = 27 N = color I = 13;
	SU  T = 34 C = 27 N = color I = 13;
	SU  T = 35 C = 27 N = color I = 13;
	SU  T = 36 C = 27 N = color I = 13;
	SU  T = 37 C = 27 N = color I = 13;
	SU  T = 38 C = 27 N = color I = 13;
	SU  T = 39 C = 27 N = color I = 13;
	SU  T = 40 C = 27 N = color I = 13;
	SU  T = 41 C = 27 N = color I = 13;
	SU  T = 42 C = 27 N = color I = 13;
	SU  T = 43 C = 27 N = color I = 13;
	SU  T = 44 C = 27 N = color I = 13;
	SU  T = 45 C = 27 N = color I = 13;
	SU  T = 46 C = 27 N = color I = 13;
	SU  T = 47 C = 27 N = color I = 13;
	SU  T = 48 C = 27 N = color I = 13;
	SU  T = 49 C = 27 N = color I = 13;
	SU  T = 50 C = 27 N = color I = 13;
	SU  T = 51 C = 27 N = color I = 13;
	SU  T = 52 C = 27 N = color I = 13;
	SU  T = 53 C = 27 N = color I = 13;
	SU  T = 54 C = 27 N = color I = 13;
	SU  T = 55 C = 27 N = color I = 13;
	SU  T = 56 C = 27 N = color I = 13;
	SU  T = 57 C = 27 N = color I = 13;
	SU  T = 58 C = 27 N = color I = 13;
	SU  T = 59 C = 27 N = color I = 13;
	SU  T = 60 C = 27 N = color I = 13;
	SU  T = 61 C = 27 N = color I = 13;
	SU  T = 62 C = 27 N = color I = 13;
	SU  T = 63 C = 27 N = color I = 13;
	SU  T = 64 C = 27 N = color I = 13;
	SU  T = 65 C = 27 N = color I = 13;
	SU  T = 66 C = 27 N = color I = 13;
	SU  T = 67 C = 27 N = color I = 13;
	SU  T = 68 C = 27 N = color I = 13;
	SU  T = 69 C = 27 N = color I = 13;
	SU  T = 70 C = 27 N = color I = 13;
	SU  T = 71 C = 27 N = color I = 13;
	SU  T = 72 C = 27 N = color I = 13;
	SU  T = 73 C = 27 N = color I = 13;
	SU  T = 74 C = 27 N = color I = 13;
	SU  T = 75 C = 27 N = color I = 13;
	SU  T = 76 C = 27 N = color I = 13;
	SU  T = 77 C = 27 N = color I = 13;
	SU  T = 78 C = 27 N = color I = 13;
	SU  T = 79 C = 27 N = color I = 13;
	SU  T = 80 C = 27 N = color I = 13;
	SU  T = 81 C = 27 N = color I = 13;
	SU  T = 82 C = 27 N = color I = 13;
	SU  T = 83 C = 27 N = color I = 13;
	SU  T = 84 C = 27 N = color I = 13;
	SU  T = 85 C = 27 N = color I = 13;
	SU  T = 86 C = 27 N = color I = 13;
	SU  T = 87 C = 27 N = color I = 13;
	SU  T = 88 C = 27 N = color I = 13;
	SU  T = 89 C = 27 N = color I = 13;
	SU  T = 90 C = 27 N = color I = 13;
	SU  T = 91 C = 27 N = color I = 13;
	SU  T = 92 C = 27 N = color I = 13;
	SU  T = 93 C = 27 N = color I = 13;
	SU  T = 94 C = 27 N = color I = 13;
	SU  T = 95 C = 27 N = color I = 13;
	SU  T = 96 C = 27 N = color I = 13;
	SU  T = 97 C = 27 N = color I = 13;
	SU  T = 98 C = 27 N = color I = 13;
	SU  T = 99 C = 27 N = color I = 13;
	SU  T = 100 C = 27 N = color I = 13;
	SU  T = 101 C = 27 N = color I = 13;
	SU  T = 102 C = 27 N = color I = 13;
	SU  T = 103 C = 27 N = color I = 13;
	SU  T = 104 C = 27 N = color I = 13;
	SU  T = 105 C = 27 N = color I = 13;
	SU  T = 106 C = 27 N = color I = 13;
	SU  T = 107 C = 27 N = color I = 13;
	SU  T = 108 C = 27 N = color I = 13;
	SU  T = 109 C = 27 N = color I = 13;
	SU  T = 110 C = 27 N = color I = 13;
	SU  T = 111 C = 27 N = color I = 13;
	SU  T = 112 C = 27 N = color I = 13;
	SU  T = 113 C = 27 N = color I = 13;
	SU  T = 114 C = 27 N = color I = 13;
	SU  T = 115 C = 27 N = color I = 13;
	SU  T = 116 C = 27 N = color I = 13;
	SU  T = 117 C = 27 N = color I = 13;
	SU  T = 118 C = 27 N = color I = 13;
	SU  T = 119 C = 27 N = color I = 13;
	SU  T = 120 C = 27 N = color I = 13;
	SU  T = 121 C = 27 N = color I = 13;
	SU  T = 122 C = 27 N = color I = 13;
	SU  T = 123 C = 27 N = color I = 13;
	SU  T = 124 C = 27 N = color I = 13;
	SU  T = 125 C = 27 N = color I = 13;
	SU  T = 126 C = 27 N = color I = 13;
	SU  T = 127 C = 27 N = color I = 13;

	SU  T = 1 C = 28 N = color I = 13;
	SU  T = 2 C = 28 N = color I = 13;
	SU  T = 3 C = 28 N = color I = 13;
	SU  T = 4 C = 28 N = color I = 13;
	SU  T = 5 C = 28 N = color I = 13;
	SU  T = 6 C = 28 N = color I = 13;
	SU  T = 7 C = 28 N = color I = 13;
	SU  T = 8 C = 28 N = color I = 13;
	SU  T = 9 C = 28 N = color I = 13;
	SU  T = 10 C = 28 N = color I = 13;
	SU  T = 11 C = 28 N = color I = 13;
	SU  T = 12 C = 28 N = color I = 13;
	SU  T = 13 C = 28 N = color I = 13;
	SU  T = 14 C = 28 N = color I = 13;
	SU  T = 15 C = 28 N = color I = 13;
	SU  T = 16 C = 28 N = color I = 13;
	SU  T = 17 C = 28 N = color I = 13;
	SU  T = 18 C = 28 N = color I = 9;
	SU  T = 20 C = 28 N = color I = 13;
	SU  T = 21 C = 28 N = color I = 13;
	SU  T = 22 C = 28 N = color I = 13;
	SU  T = 23 C = 28 N = color I = 13;
	SU  T = 24 C = 28 N = color I = 13;
	SU  T = 25 C = 28 N = color I = 13;
	SU  T = 26 C = 28 N = color I = 13;
	SU  T = 27 C = 28 N = color I = 13;
	SU  T = 28 C = 28 N = color I = 13;
	SU  T = 29 C = 28 N = color I = 13;
	SU  T = 30 C = 28 N = color I = 13;
	SU  T = 31 C = 28 N = color I = 13;
	SU  T = 32 C = 28 N = color I = 13;
	SU  T = 33 C = 28 N = color I = 13;
	SU  T = 34 C = 28 N = color I = 13;
	SU  T = 35 C = 28 N = color I = 13;
	SU  T = 36 C = 28 N = color I = 13;
	SU  T = 37 C = 28 N = color I = 13;
	SU  T = 38 C = 28 N = color I = 13;
	SU  T = 39 C = 28 N = color I = 13;
	SU  T = 40 C = 28 N = color I = 13;
	SU  T = 41 C = 28 N = color I = 13;
	SU  T = 42 C = 28 N = color I = 13;
	SU  T = 43 C = 28 N = color I = 13;
	SU  T = 44 C = 28 N = color I = 13;
	SU  T = 45 C = 28 N = color I = 13;
	SU  T = 46 C = 28 N = color I = 13;
	SU  T = 47 C = 28 N = color I = 13;
	SU  T = 48 C = 28 N = color I = 13;
	SU  T = 49 C = 28 N = color I = 13;
	SU  T = 50 C = 28 N = color I = 13;
	SU  T = 51 C = 28 N = color I = 13;
	SU  T = 52 C = 28 N = color I = 13;
	SU  T = 53 C = 28 N = color I = 13;
	SU  T = 54 C = 28 N = color I = 13;
	SU  T = 55 C = 28 N = color I = 13;
	SU  T = 56 C = 28 N = color I = 13;
	SU  T = 57 C = 28 N = color I = 13;
	SU  T = 58 C = 28 N = color I = 13;
	SU  T = 59 C = 28 N = color I = 13;
	SU  T = 60 C = 28 N = color I = 13;
	SU  T = 61 C = 28 N = color I = 13;
	SU  T = 62 C = 28 N = color I = 13;
	SU  T = 63 C = 28 N = color I = 13;
	SU  T = 64 C = 28 N = color I = 13;
	SU  T = 65 C = 28 N = color I = 13;
	SU  T = 66 C = 28 N = color I = 13;
	SU  T = 67 C = 28 N = color I = 13;
	SU  T = 68 C = 28 N = color I = 13;
	SU  T = 69 C = 28 N = color I = 13;
	SU  T = 70 C = 28 N = color I = 13;
	SU  T = 71 C = 28 N = color I = 13;
	SU  T = 72 C = 28 N = color I = 13;
	SU  T = 73 C = 28 N = color I = 13;
	SU  T = 74 C = 28 N = color I = 13;
	SU  T = 75 C = 28 N = color I = 13;
	SU  T = 76 C = 28 N = color I = 13;
	SU  T = 77 C = 28 N = color I = 13;
	SU  T = 78 C = 28 N = color I = 13;
	SU  T = 79 C = 28 N = color I = 13;
	SU  T = 80 C = 28 N = color I = 13;
	SU  T = 81 C = 28 N = color I = 13;
	SU  T = 82 C = 28 N = color I = 13;
	SU  T = 83 C = 28 N = color I = 13;
	SU  T = 84 C = 28 N = color I = 13;
	SU  T = 85 C = 28 N = color I = 13;
	SU  T = 86 C = 28 N = color I = 13;
	SU  T = 87 C = 28 N = color I = 13;
	SU  T = 88 C = 28 N = color I = 13;
	SU  T = 89 C = 28 N = color I = 13;
	SU  T = 90 C = 28 N = color I = 13;
	SU  T = 91 C = 28 N = color I = 13;
	SU  T = 92 C = 28 N = color I = 13;
	SU  T = 93 C = 28 N = color I = 13;
	SU  T = 94 C = 28 N = color I = 13;
	SU  T = 95 C = 28 N = color I = 13;
	SU  T = 96 C = 28 N = color I = 13;
	SU  T = 97 C = 28 N = color I = 13;
	SU  T = 98 C = 28 N = color I = 13;
	SU  T = 99 C = 28 N = color I = 13;
	SU  T = 100 C = 28 N = color I = 13;
	SU  T = 101 C = 28 N = color I = 13;
	SU  T = 102 C = 28 N = color I = 13;
	SU  T = 103 C = 28 N = color I = 13;
	SU  T = 104 C = 28 N = color I = 13;
	SU  T = 105 C = 28 N = color I = 13;
	SU  T = 106 C = 28 N = color I = 13;
	SU  T = 107 C = 28 N = color I = 13;
	SU  T = 108 C = 28 N = color I = 13;
	SU  T = 109 C = 28 N = color I = 13;
	SU  T = 110 C = 28 N = color I = 13;
	SU  T = 111 C = 28 N = color I = 13;
	SU  T = 112 C = 28 N = color I = 13;
	SU  T = 113 C = 28 N = color I = 13;
	SU  T = 114 C = 28 N = color I = 13;
	SU  T = 115 C = 28 N = color I = 13;
	SU  T = 116 C = 28 N = color I = 13;
	SU  T = 117 C = 28 N = color I = 13;
	SU  T = 118 C = 28 N = color I = 13;
	SU  T = 119 C = 28 N = color I = 13;
	SU  T = 120 C = 28 N = color I = 13;
	SU  T = 121 C = 28 N = color I = 13;
	SU  T = 122 C = 28 N = color I = 13;
	SU  T = 123 C = 28 N = color I = 13;
	SU  T = 124 C = 28 N = color I = 13;
	SU  T = 125 C = 28 N = color I = 13;
	SU  T = 126 C = 28 N = color I = 13;
	SU  T = 127 C = 28 N = color I = 13;

	SU  T = 1 C = 29 N = color I = 13;
	SU  T = 2 C = 29 N = color I = 13;
	SU  T = 3 C = 29 N = color I = 13;
	SU  T = 4 C = 29 N = color I = 13;
	SU  T = 5 C = 29 N = color I = 13;
	SU  T = 6 C = 29 N = color I = 13;
	SU  T = 7 C = 29 N = color I = 13;
	SU  T = 8 C = 29 N = color I = 13;
	SU  T = 9 C = 29 N = color I = 13;
	SU  T = 10 C = 29 N = color I = 13;
	SU  T = 11 C = 29 N = color I = 13;
	SU  T = 12 C = 29 N = color I = 13;
	SU  T = 13 C = 29 N = color I = 13;
	SU  T = 14 C = 29 N = color I = 13;
	SU  T = 15 C = 29 N = color I = 13;
	SU  T = 16 C = 29 N = color I = 13;
	SU  T = 17 C = 29 N = color I = 13;
	SU  T = 18 C = 29 N = color I = 9;
	SU  T = 20 C = 29 N = color I = 13;
	SU  T = 21 C = 29 N = color I = 13;
	SU  T = 22 C = 29 N = color I = 13;
	SU  T = 23 C = 29 N = color I = 13;
	SU  T = 24 C = 29 N = color I = 13;
	SU  T = 25 C = 29 N = color I = 13;
	SU  T = 26 C = 29 N = color I = 13;
	SU  T = 27 C = 29 N = color I = 13;
	SU  T = 28 C = 29 N = color I = 13;
	SU  T = 29 C = 29 N = color I = 13;
	SU  T = 30 C = 29 N = color I = 13;
	SU  T = 31 C = 29 N = color I = 13;
	SU  T = 32 C = 29 N = color I = 13;
	SU  T = 33 C = 29 N = color I = 13;
	SU  T = 34 C = 29 N = color I = 13;
	SU  T = 35 C = 29 N = color I = 13;
	SU  T = 36 C = 29 N = color I = 13;
	SU  T = 37 C = 29 N = color I = 13;
	SU  T = 38 C = 29 N = color I = 13;
	SU  T = 39 C = 29 N = color I = 13;
	SU  T = 40 C = 29 N = color I = 13;
	SU  T = 41 C = 29 N = color I = 13;
	SU  T = 42 C = 29 N = color I = 13;
	SU  T = 43 C = 29 N = color I = 13;
	SU  T = 44 C = 29 N = color I = 13;
	SU  T = 45 C = 29 N = color I = 13;
	SU  T = 46 C = 29 N = color I = 13;
	SU  T = 47 C = 29 N = color I = 13;
	SU  T = 48 C = 29 N = color I = 13;
	SU  T = 49 C = 29 N = color I = 13;
	SU  T = 50 C = 29 N = color I = 13;
	SU  T = 51 C = 29 N = color I = 13;
	SU  T = 52 C = 29 N = color I = 13;
	SU  T = 53 C = 29 N = color I = 13;
	SU  T = 54 C = 29 N = color I = 13;
	SU  T = 55 C = 29 N = color I = 13;
	SU  T = 56 C = 29 N = color I = 13;
	SU  T = 57 C = 29 N = color I = 13;
	SU  T = 58 C = 29 N = color I = 13;
	SU  T = 59 C = 29 N = color I = 13;
	SU  T = 60 C = 29 N = color I = 13;
	SU  T = 61 C = 29 N = color I = 13;
	SU  T = 62 C = 29 N = color I = 13;
	SU  T = 63 C = 29 N = color I = 13;
	SU  T = 64 C = 29 N = color I = 13;
	SU  T = 65 C = 29 N = color I = 13;
	SU  T = 66 C = 29 N = color I = 13;
	SU  T = 67 C = 29 N = color I = 13;
	SU  T = 68 C = 29 N = color I = 13;
	SU  T = 69 C = 29 N = color I = 13;
	SU  T = 70 C = 29 N = color I = 13;
	SU  T = 71 C = 29 N = color I = 13;
	SU  T = 72 C = 29 N = color I = 13;
	SU  T = 73 C = 29 N = color I = 13;
	SU  T = 74 C = 29 N = color I = 13;
	SU  T = 75 C = 29 N = color I = 13;
	SU  T = 76 C = 29 N = color I = 13;
	SU  T = 77 C = 29 N = color I = 13;
	SU  T = 78 C = 29 N = color I = 13;
	SU  T = 79 C = 29 N = color I = 13;
	SU  T = 80 C = 29 N = color I = 13;
	SU  T = 81 C = 29 N = color I = 13;
	SU  T = 82 C = 29 N = color I = 13;
	SU  T = 83 C = 29 N = color I = 13;
	SU  T = 84 C = 29 N = color I = 13;
	SU  T = 85 C = 29 N = color I = 13;
	SU  T = 86 C = 29 N = color I = 13;
	SU  T = 87 C = 29 N = color I = 13;
	SU  T = 88 C = 29 N = color I = 13;
	SU  T = 89 C = 29 N = color I = 13;
	SU  T = 90 C = 29 N = color I = 13;
	SU  T = 91 C = 29 N = color I = 13;
	SU  T = 92 C = 29 N = color I = 13;
	SU  T = 93 C = 29 N = color I = 13;
	SU  T = 94 C = 29 N = color I = 13;
	SU  T = 95 C = 29 N = color I = 13;
	SU  T = 96 C = 29 N = color I = 13;
	SU  T = 97 C = 29 N = color I = 13;
	SU  T = 98 C = 29 N = color I = 13;
	SU  T = 99 C = 29 N = color I = 13;
	SU  T = 100 C = 29 N = color I = 13;
	SU  T = 101 C = 29 N = color I = 13;
	SU  T = 102 C = 29 N = color I = 13;
	SU  T = 103 C = 29 N = color I = 13;
	SU  T = 104 C = 29 N = color I = 13;
	SU  T = 105 C = 29 N = color I = 13;
	SU  T = 106 C = 29 N = color I = 13;
	SU  T = 107 C = 29 N = color I = 13;
	SU  T = 108 C = 29 N = color I = 13;
	SU  T = 109 C = 29 N = color I = 13;
	SU  T = 110 C = 29 N = color I = 13;
	SU  T = 111 C = 29 N = color I = 13;
	SU  T = 112 C = 29 N = color I = 13;
	SU  T = 113 C = 29 N = color I = 13;
	SU  T = 114 C = 29 N = color I = 13;
	SU  T = 115 C = 29 N = color I = 13;
	SU  T = 116 C = 29 N = color I = 13;
	SU  T = 117 C = 29 N = color I = 13;
	SU  T = 118 C = 29 N = color I = 13;
	SU  T = 119 C = 29 N = color I = 13;
	SU  T = 120 C = 29 N = color I = 13;
	SU  T = 121 C = 29 N = color I = 13;
	SU  T = 122 C = 29 N = color I = 13;
	SU  T = 123 C = 29 N = color I = 13;
	SU  T = 124 C = 29 N = color I = 13;
	SU  T = 125 C = 29 N = color I = 13;
	SU  T = 126 C = 29 N = color I = 13;
	SU  T = 127 C = 29 N = color I = 13;

	SU  T = 1 C = 30 N = color I = 13;
	SU  T = 2 C = 30 N = color I = 13;
	SU  T = 3 C = 30 N = color I = 13;
	SU  T = 4 C = 30 N = color I = 13;
	SU  T = 5 C = 30 N = color I = 13;
	SU  T = 6 C = 30 N = color I = 13;
	SU  T = 7 C = 30 N = color I = 13;
	SU  T = 8 C = 30 N = color I = 13;
	SU  T = 9 C = 30 N = color I = 13;
	SU  T = 10 C = 30 N = color I = 13;
	SU  T = 11 C = 30 N = color I = 13;
	SU  T = 12 C = 30 N = color I = 13;
	SU  T = 13 C = 30 N = color I = 13;
	SU  T = 14 C = 30 N = color I = 13;
	SU  T = 15 C = 30 N = color I = 13;
	SU  T = 16 C = 30 N = color I = 13;
	SU  T = 17 C = 30 N = color I = 13;
	SU  T = 18 C = 30 N = color I = 9;
	SU  T = 20 C = 30 N = color I = 13;
	SU  T = 21 C = 30 N = color I = 13;
	SU  T = 22 C = 30 N = color I = 13;
	SU  T = 23 C = 30 N = color I = 13;
	SU  T = 24 C = 30 N = color I = 13;
	SU  T = 25 C = 30 N = color I = 13;
	SU  T = 26 C = 30 N = color I = 13;
	SU  T = 27 C = 30 N = color I = 13;
	SU  T = 28 C = 30 N = color I = 13;
	SU  T = 29 C = 30 N = color I = 13;
	SU  T = 30 C = 30 N = color I = 13;
	SU  T = 31 C = 30 N = color I = 13;
	SU  T = 32 C = 30 N = color I = 13;
	SU  T = 33 C = 30 N = color I = 13;
	SU  T = 34 C = 30 N = color I = 13;
	SU  T = 35 C = 30 N = color I = 13;
	SU  T = 36 C = 30 N = color I = 13;
	SU  T = 37 C = 30 N = color I = 13;
	SU  T = 38 C = 30 N = color I = 13;
	SU  T = 39 C = 30 N = color I = 13;
	SU  T = 40 C = 30 N = color I = 13;
	SU  T = 41 C = 30 N = color I = 13;
	SU  T = 42 C = 30 N = color I = 13;
	SU  T = 43 C = 30 N = color I = 13;
	SU  T = 44 C = 30 N = color I = 13;
	SU  T = 45 C = 30 N = color I = 13;
	SU  T = 46 C = 30 N = color I = 13;
	SU  T = 47 C = 30 N = color I = 13;
	SU  T = 48 C = 30 N = color I = 13;
	SU  T = 49 C = 30 N = color I = 13;
	SU  T = 50 C = 30 N = color I = 13;
	SU  T = 51 C = 30 N = color I = 13;
	SU  T = 52 C = 30 N = color I = 13;
	SU  T = 53 C = 30 N = color I = 13;
	SU  T = 54 C = 30 N = color I = 13;
	SU  T = 55 C = 30 N = color I = 13;
	SU  T = 56 C = 30 N = color I = 13;
	SU  T = 57 C = 30 N = color I = 13;
	SU  T = 58 C = 30 N = color I = 13;
	SU  T = 59 C = 30 N = color I = 13;
	SU  T = 60 C = 30 N = color I = 13;
	SU  T = 61 C = 30 N = color I = 13;
	SU  T = 62 C = 30 N = color I = 13;
	SU  T = 63 C = 30 N = color I = 13;
	SU  T = 64 C = 30 N = color I = 13;
	SU  T = 65 C = 30 N = color I = 13;
	SU  T = 66 C = 30 N = color I = 13;
	SU  T = 67 C = 30 N = color I = 13;
	SU  T = 68 C = 30 N = color I = 13;
	SU  T = 69 C = 30 N = color I = 13;
	SU  T = 70 C = 30 N = color I = 13;
	SU  T = 71 C = 30 N = color I = 13;
	SU  T = 72 C = 30 N = color I = 13;
	SU  T = 73 C = 30 N = color I = 13;
	SU  T = 74 C = 30 N = color I = 13;
	SU  T = 75 C = 30 N = color I = 13;
	SU  T = 76 C = 30 N = color I = 13;
	SU  T = 77 C = 30 N = color I = 13;
	SU  T = 78 C = 30 N = color I = 13;
	SU  T = 79 C = 30 N = color I = 13;
	SU  T = 80 C = 30 N = color I = 13;
	SU  T = 81 C = 30 N = color I = 13;
	SU  T = 82 C = 30 N = color I = 13;
	SU  T = 83 C = 30 N = color I = 13;
	SU  T = 84 C = 30 N = color I = 13;
	SU  T = 85 C = 30 N = color I = 13;
	SU  T = 86 C = 30 N = color I = 13;
	SU  T = 87 C = 30 N = color I = 13;
	SU  T = 88 C = 30 N = color I = 13;
	SU  T = 89 C = 30 N = color I = 13;
	SU  T = 90 C = 30 N = color I = 13;
	SU  T = 91 C = 30 N = color I = 13;
	SU  T = 92 C = 30 N = color I = 13;
	SU  T = 93 C = 30 N = color I = 13;
	SU  T = 94 C = 30 N = color I = 13;
	SU  T = 95 C = 30 N = color I = 13;
	SU  T = 96 C = 30 N = color I = 13;
	SU  T = 97 C = 30 N = color I = 13;
	SU  T = 98 C = 30 N = color I = 13;
	SU  T = 99 C = 30 N = color I = 13;
	SU  T = 100 C = 30 N = color I = 13;
	SU  T = 101 C = 30 N = color I = 13;
	SU  T = 102 C = 30 N = color I = 13;
	SU  T = 103 C = 30 N = color I = 13;
	SU  T = 104 C = 30 N = color I = 13;
	SU  T = 105 C = 30 N = color I = 13;
	SU  T = 106 C = 30 N = color I = 13;
	SU  T = 107 C = 30 N = color I = 13;
	SU  T = 108 C = 30 N = color I = 13;
	SU  T = 109 C = 30 N = color I = 13;
	SU  T = 110 C = 30 N = color I = 13;
	SU  T = 111 C = 30 N = color I = 13;
	SU  T = 112 C = 30 N = color I = 13;
	SU  T = 113 C = 30 N = color I = 13;
	SU  T = 114 C = 30 N = color I = 13;
	SU  T = 115 C = 30 N = color I = 13;
	SU  T = 116 C = 30 N = color I = 13;
	SU  T = 117 C = 30 N = color I = 13;
	SU  T = 118 C = 30 N = color I = 13;
	SU  T = 119 C = 30 N = color I = 13;
	SU  T = 120 C = 30 N = color I = 13;
	SU  T = 121 C = 30 N = color I = 13;
	SU  T = 122 C = 30 N = color I = 13;
	SU  T = 123 C = 30 N = color I = 13;
	SU  T = 124 C = 30 N = color I = 13;
	SU  T = 125 C = 30 N = color I = 13;
	SU  T = 126 C = 30 N = color I = 13;
	SU  T = 127 C = 30 N = color I = 13;

	SU  T = 1 C = 31 N = color I = 13;
	SU  T = 2 C = 31 N = color I = 13;
	SU  T = 3 C = 31 N = color I = 13;
	SU  T = 4 C = 31 N = color I = 13;
	SU  T = 5 C = 31 N = color I = 13;
	SU  T = 6 C = 31 N = color I = 13;
	SU  T = 7 C = 31 N = color I = 13;
	SU  T = 8 C = 31 N = color I = 13;
	SU  T = 9 C = 31 N = color I = 13;
	SU  T = 10 C = 31 N = color I = 13;
	SU  T = 11 C = 31 N = color I = 13;
	SU  T = 12 C = 31 N = color I = 13;
	SU  T = 13 C = 31 N = color I = 13;
	SU  T = 14 C = 31 N = color I = 13;
	SU  T = 15 C = 31 N = color I = 13;
	SU  T = 16 C = 31 N = color I = 13;
	SU  T = 17 C = 31 N = color I = 13;
	SU  T = 18 C = 31 N = color I = 9;
	SU  T = 20 C = 31 N = color I = 13;
	SU  T = 21 C = 31 N = color I = 13;
	SU  T = 22 C = 31 N = color I = 13;
	SU  T = 23 C = 31 N = color I = 13;
	SU  T = 24 C = 31 N = color I = 13;
	SU  T = 25 C = 31 N = color I = 13;
	SU  T = 26 C = 31 N = color I = 13;
	SU  T = 27 C = 31 N = color I = 13;
	SU  T = 28 C = 31 N = color I = 13;
	SU  T = 29 C = 31 N = color I = 13;
	SU  T = 30 C = 31 N = color I = 13;
	SU  T = 31 C = 31 N = color I = 13;
	SU  T = 32 C = 31 N = color I = 13;
	SU  T = 33 C = 31 N = color I = 13;
	SU  T = 34 C = 31 N = color I = 13;
	SU  T = 35 C = 31 N = color I = 13;
	SU  T = 36 C = 31 N = color I = 13;
	SU  T = 37 C = 31 N = color I = 13;
	SU  T = 38 C = 31 N = color I = 13;
	SU  T = 39 C = 31 N = color I = 13;
	SU  T = 40 C = 31 N = color I = 13;
	SU  T = 41 C = 31 N = color I = 13;
	SU  T = 42 C = 31 N = color I = 13;
	SU  T = 43 C = 31 N = color I = 13;
	SU  T = 44 C = 31 N = color I = 13;
	SU  T = 45 C = 31 N = color I = 13;
	SU  T = 46 C = 31 N = color I = 13;
	SU  T = 47 C = 31 N = color I = 13;
	SU  T = 48 C = 31 N = color I = 13;
	SU  T = 49 C = 31 N = color I = 13;
	SU  T = 50 C = 31 N = color I = 13;
	SU  T = 51 C = 31 N = color I = 13;
	SU  T = 52 C = 31 N = color I = 13;
	SU  T = 53 C = 31 N = color I = 13;
	SU  T = 54 C = 31 N = color I = 13;
	SU  T = 55 C = 31 N = color I = 13;
	SU  T = 56 C = 31 N = color I = 13;
	SU  T = 57 C = 31 N = color I = 13;
	SU  T = 58 C = 31 N = color I = 13;
	SU  T = 59 C = 31 N = color I = 13;
	SU  T = 60 C = 31 N = color I = 13;
	SU  T = 61 C = 31 N = color I = 13;
	SU  T = 62 C = 31 N = color I = 13;
	SU  T = 63 C = 31 N = color I = 13;
	SU  T = 64 C = 31 N = color I = 13;
	SU  T = 65 C = 31 N = color I = 13;
	SU  T = 66 C = 31 N = color I = 13;
	SU  T = 67 C = 31 N = color I = 13;
	SU  T = 68 C = 31 N = color I = 13;
	SU  T = 69 C = 31 N = color I = 13;
	SU  T = 70 C = 31 N = color I = 13;
	SU  T = 71 C = 31 N = color I = 13;
	SU  T = 72 C = 31 N = color I = 13;
	SU  T = 73 C = 31 N = color I = 13;
	SU  T = 74 C = 31 N = color I = 13;
	SU  T = 75 C = 31 N = color I = 13;
	SU  T = 76 C = 31 N = color I = 13;
	SU  T = 77 C = 31 N = color I = 13;
	SU  T = 78 C = 31 N = color I = 13;
	SU  T = 79 C = 31 N = color I = 13;
	SU  T = 80 C = 31 N = color I = 13;
	SU  T = 81 C = 31 N = color I = 13;
	SU  T = 82 C = 31 N = color I = 13;
	SU  T = 83 C = 31 N = color I = 13;
	SU  T = 84 C = 31 N = color I = 13;
	SU  T = 85 C = 31 N = color I = 13;
	SU  T = 86 C = 31 N = color I = 13;
	SU  T = 87 C = 31 N = color I = 13;
	SU  T = 88 C = 31 N = color I = 13;
	SU  T = 89 C = 31 N = color I = 13;
	SU  T = 90 C = 31 N = color I = 13;
	SU  T = 91 C = 31 N = color I = 13;
	SU  T = 92 C = 31 N = color I = 13;
	SU  T = 93 C = 31 N = color I = 13;
	SU  T = 94 C = 31 N = color I = 13;
	SU  T = 95 C = 31 N = color I = 13;
	SU  T = 96 C = 31 N = color I = 13;
	SU  T = 97 C = 31 N = color I = 13;
	SU  T = 98 C = 31 N = color I = 13;
	SU  T = 99 C = 31 N = color I = 13;
	SU  T = 100 C = 31 N = color I = 13;
	SU  T = 101 C = 31 N = color I = 13;
	SU  T = 102 C = 31 N = color I = 13;
	SU  T = 103 C = 31 N = color I = 13;
	SU  T = 104 C = 31 N = color I = 13;
	SU  T = 105 C = 31 N = color I = 13;
	SU  T = 106 C = 31 N = color I = 13;
	SU  T = 107 C = 31 N = color I = 13;
	SU  T = 108 C = 31 N = color I = 13;
	SU  T = 109 C = 31 N = color I = 13;
	SU  T = 110 C = 31 N = color I = 13;
	SU  T = 111 C = 31 N = color I = 13;
	SU  T = 112 C = 31 N = color I = 13;
	SU  T = 113 C = 31 N = color I = 13;
	SU  T = 114 C = 31 N = color I = 13;
	SU  T = 115 C = 31 N = color I = 13;
	SU  T = 116 C = 31 N = color I = 13;
	SU  T = 117 C = 31 N = color I = 13;
	SU  T = 118 C = 31 N = color I = 13;
	SU  T = 119 C = 31 N = color I = 13;
	SU  T = 120 C = 31 N = color I = 13;
	SU  T = 121 C = 31 N = color I = 13;
	SU  T = 122 C = 31 N = color I = 13;
	SU  T = 123 C = 31 N = color I = 13;
	SU  T = 124 C = 31 N = color I = 13;
	SU  T = 125 C = 31 N = color I = 13;
	SU  T = 126 C = 31 N = color I = 13;
	SU  T = 127 C = 31 N = color I = 13;

	SU  T = 1 C = 32 N = color I = 13;
	SU  T = 2 C = 32 N = color I = 13;
	SU  T = 3 C = 32 N = color I = 13;
	SU  T = 4 C = 32 N = color I = 13;
	SU  T = 5 C = 32 N = color I = 13;
	SU  T = 6 C = 32 N = color I = 13;
	SU  T = 7 C = 32 N = color I = 13;
	SU  T = 8 C = 32 N = color I = 13;
	SU  T = 9 C = 32 N = color I = 13;
	SU  T = 10 C = 32 N = color I = 13;
	SU  T = 11 C = 32 N = color I = 13;
	SU  T = 12 C = 32 N = color I = 13;
	SU  T = 13 C = 32 N = color I = 13;
	SU  T = 14 C = 32 N = color I = 13;
	SU  T = 15 C = 32 N = color I = 13;
	SU  T = 16 C = 32 N = color I = 13;
	SU  T = 17 C = 32 N = color I = 13;
	SU  T = 18 C = 32 N = color I = 9;
	SU  T = 20 C = 32 N = color I = 13;
	SU  T = 21 C = 32 N = color I = 13;
	SU  T = 22 C = 32 N = color I = 13;
	SU  T = 23 C = 32 N = color I = 13;
	SU  T = 24 C = 32 N = color I = 13;
	SU  T = 25 C = 32 N = color I = 13;
	SU  T = 26 C = 32 N = color I = 13;
	SU  T = 27 C = 32 N = color I = 13;
	SU  T = 28 C = 32 N = color I = 13;
	SU  T = 29 C = 32 N = color I = 13;
	SU  T = 30 C = 32 N = color I = 13;
	SU  T = 31 C = 32 N = color I = 13;
	SU  T = 32 C = 32 N = color I = 13;
	SU  T = 33 C = 32 N = color I = 13;
	SU  T = 34 C = 32 N = color I = 13;
	SU  T = 35 C = 32 N = color I = 13;
	SU  T = 36 C = 32 N = color I = 13;
	SU  T = 37 C = 32 N = color I = 13;
	SU  T = 38 C = 32 N = color I = 13;
	SU  T = 39 C = 32 N = color I = 13;
	SU  T = 40 C = 32 N = color I = 13;
	SU  T = 41 C = 32 N = color I = 13;
	SU  T = 42 C = 32 N = color I = 13;
	SU  T = 43 C = 32 N = color I = 13;
	SU  T = 44 C = 32 N = color I = 13;
	SU  T = 45 C = 32 N = color I = 13;
	SU  T = 46 C = 32 N = color I = 13;
	SU  T = 47 C = 32 N = color I = 13;
	SU  T = 48 C = 32 N = color I = 13;
	SU  T = 49 C = 32 N = color I = 13;
	SU  T = 50 C = 32 N = color I = 13;
	SU  T = 51 C = 32 N = color I = 13;
	SU  T = 52 C = 32 N = color I = 13;
	SU  T = 53 C = 32 N = color I = 13;
	SU  T = 54 C = 32 N = color I = 13;
	SU  T = 55 C = 32 N = color I = 13;
	SU  T = 56 C = 32 N = color I = 13;
	SU  T = 57 C = 32 N = color I = 13;
	SU  T = 58 C = 32 N = color I = 13;
	SU  T = 59 C = 32 N = color I = 13;
	SU  T = 60 C = 32 N = color I = 13;
	SU  T = 61 C = 32 N = color I = 13;
	SU  T = 62 C = 32 N = color I = 13;
	SU  T = 63 C = 32 N = color I = 13;
	SU  T = 64 C = 32 N = color I = 13;
	SU  T = 65 C = 32 N = color I = 13;
	SU  T = 66 C = 32 N = color I = 13;
	SU  T = 67 C = 32 N = color I = 13;
	SU  T = 68 C = 32 N = color I = 13;
	SU  T = 69 C = 32 N = color I = 13;
	SU  T = 70 C = 32 N = color I = 13;
	SU  T = 71 C = 32 N = color I = 13;
	SU  T = 72 C = 32 N = color I = 13;
	SU  T = 73 C = 32 N = color I = 13;
	SU  T = 74 C = 32 N = color I = 13;
	SU  T = 75 C = 32 N = color I = 13;
	SU  T = 76 C = 32 N = color I = 13;
	SU  T = 77 C = 32 N = color I = 13;
	SU  T = 78 C = 32 N = color I = 13;
	SU  T = 79 C = 32 N = color I = 13;
	SU  T = 80 C = 32 N = color I = 13;
	SU  T = 81 C = 32 N = color I = 13;
	SU  T = 82 C = 32 N = color I = 13;
	SU  T = 83 C = 32 N = color I = 13;
	SU  T = 84 C = 32 N = color I = 13;
	SU  T = 85 C = 32 N = color I = 13;
	SU  T = 86 C = 32 N = color I = 13;
	SU  T = 87 C = 32 N = color I = 13;
	SU  T = 88 C = 32 N = color I = 13;
	SU  T = 89 C = 32 N = color I = 13;
	SU  T = 90 C = 32 N = color I = 13;
	SU  T = 91 C = 32 N = color I = 13;
	SU  T = 92 C = 32 N = color I = 13;
	SU  T = 93 C = 32 N = color I = 13;
	SU  T = 94 C = 32 N = color I = 13;
	SU  T = 95 C = 32 N = color I = 13;
	SU  T = 96 C = 32 N = color I = 13;
	SU  T = 97 C = 32 N = color I = 13;
	SU  T = 98 C = 32 N = color I = 13;
	SU  T = 99 C = 32 N = color I = 13;
	SU  T = 100 C = 32 N = color I = 13;
	SU  T = 101 C = 32 N = color I = 13;
	SU  T = 102 C = 32 N = color I = 13;
	SU  T = 103 C = 32 N = color I = 13;
	SU  T = 104 C = 32 N = color I = 13;
	SU  T = 105 C = 32 N = color I = 13;
	SU  T = 106 C = 32 N = color I = 13;
	SU  T = 107 C = 32 N = color I = 13;
	SU  T = 108 C = 32 N = color I = 13;
	SU  T = 109 C = 32 N = color I = 13;
	SU  T = 110 C = 32 N = color I = 13;
	SU  T = 111 C = 32 N = color I = 13;
	SU  T = 112 C = 32 N = color I = 13;
	SU  T = 113 C = 32 N = color I = 13;
	SU  T = 114 C = 32 N = color I = 13;
	SU  T = 115 C = 32 N = color I = 13;
	SU  T = 116 C = 32 N = color I = 13;
	SU  T = 117 C = 32 N = color I = 13;
	SU  T = 118 C = 32 N = color I = 13;
	SU  T = 119 C = 32 N = color I = 13;
	SU  T = 120 C = 32 N = color I = 13;
	SU  T = 121 C = 32 N = color I = 13;
	SU  T = 122 C = 32 N = color I = 13;
	SU  T = 123 C = 32 N = color I = 13;
	SU  T = 124 C = 32 N = color I = 13;
	SU  T = 125 C = 32 N = color I = 13;
	SU  T = 126 C = 32 N = color I = 13;
	SU  T = 127 C = 32 N = color I = 13;

	SU  T = 1 C = 33 N = color I = 13;
	SU  T = 2 C = 33 N = color I = 13;
	SU  T = 3 C = 33 N = color I = 13;
	SU  T = 4 C = 33 N = color I = 13;
	SU  T = 5 C = 33 N = color I = 13;
	SU  T = 6 C = 33 N = color I = 13;
	SU  T = 7 C = 33 N = color I = 13;
	SU  T = 8 C = 33 N = color I = 13;
	SU  T = 9 C = 33 N = color I = 13;
	SU  T = 10 C = 33 N = color I = 13;
	SU  T = 11 C = 33 N = color I = 13;
	SU  T = 12 C = 33 N = color I = 13;
	SU  T = 13 C = 33 N = color I = 13;
	SU  T = 14 C = 33 N = color I = 13;
	SU  T = 15 C = 33 N = color I = 13;
	SU  T = 16 C = 33 N = color I = 13;
	SU  T = 17 C = 33 N = color I = 13;
	SU  T = 18 C = 33 N = color I = 9;
	SU  T = 20 C = 33 N = color I = 13;
	SU  T = 21 C = 33 N = color I = 13;
	SU  T = 22 C = 33 N = color I = 13;
	SU  T = 23 C = 33 N = color I = 13;
	SU  T = 24 C = 33 N = color I = 13;
	SU  T = 25 C = 33 N = color I = 13;
	SU  T = 26 C = 33 N = color I = 13;
	SU  T = 27 C = 33 N = color I = 13;
	SU  T = 28 C = 33 N = color I = 13;
	SU  T = 29 C = 33 N = color I = 13;
	SU  T = 30 C = 33 N = color I = 13;
	SU  T = 31 C = 33 N = color I = 13;
	SU  T = 32 C = 33 N = color I = 13;
	SU  T = 33 C = 33 N = color I = 13;
	SU  T = 34 C = 33 N = color I = 13;
	SU  T = 35 C = 33 N = color I = 13;
	SU  T = 36 C = 33 N = color I = 13;
	SU  T = 37 C = 33 N = color I = 13;
	SU  T = 38 C = 33 N = color I = 13;
	SU  T = 39 C = 33 N = color I = 13;
	SU  T = 40 C = 33 N = color I = 13;
	SU  T = 41 C = 33 N = color I = 13;
	SU  T = 42 C = 33 N = color I = 13;
	SU  T = 43 C = 33 N = color I = 13;
	SU  T = 44 C = 33 N = color I = 13;
	SU  T = 45 C = 33 N = color I = 13;
	SU  T = 46 C = 33 N = color I = 13;
	SU  T = 47 C = 33 N = color I = 13;
	SU  T = 48 C = 33 N = color I = 13;
	SU  T = 49 C = 33 N = color I = 13;
	SU  T = 50 C = 33 N = color I = 13;
	SU  T = 51 C = 33 N = color I = 13;
	SU  T = 52 C = 33 N = color I = 13;
	SU  T = 53 C = 33 N = color I = 13;
	SU  T = 54 C = 33 N = color I = 13;
	SU  T = 55 C = 33 N = color I = 13;
	SU  T = 56 C = 33 N = color I = 13;
	SU  T = 57 C = 33 N = color I = 13;
	SU  T = 58 C = 33 N = color I = 13;
	SU  T = 59 C = 33 N = color I = 13;
	SU  T = 60 C = 33 N = color I = 13;
	SU  T = 61 C = 33 N = color I = 13;
	SU  T = 62 C = 33 N = color I = 13;
	SU  T = 63 C = 33 N = color I = 13;
	SU  T = 64 C = 33 N = color I = 13;
	SU  T = 65 C = 33 N = color I = 13;
	SU  T = 66 C = 33 N = color I = 13;
	SU  T = 67 C = 33 N = color I = 13;
	SU  T = 68 C = 33 N = color I = 13;
	SU  T = 69 C = 33 N = color I = 13;
	SU  T = 70 C = 33 N = color I = 13;
	SU  T = 71 C = 33 N = color I = 13;
	SU  T = 72 C = 33 N = color I = 13;
	SU  T = 73 C = 33 N = color I = 13;
	SU  T = 74 C = 33 N = color I = 13;
	SU  T = 75 C = 33 N = color I = 13;
	SU  T = 76 C = 33 N = color I = 13;
	SU  T = 77 C = 33 N = color I = 13;
	SU  T = 78 C = 33 N = color I = 13;
	SU  T = 79 C = 33 N = color I = 13;
	SU  T = 80 C = 33 N = color I = 13;
	SU  T = 81 C = 33 N = color I = 13;
	SU  T = 82 C = 33 N = color I = 13;
	SU  T = 83 C = 33 N = color I = 13;
	SU  T = 84 C = 33 N = color I = 13;
	SU  T = 85 C = 33 N = color I = 13;
	SU  T = 86 C = 33 N = color I = 13;
	SU  T = 87 C = 33 N = color I = 13;
	SU  T = 88 C = 33 N = color I = 13;
	SU  T = 89 C = 33 N = color I = 13;
	SU  T = 90 C = 33 N = color I = 13;
	SU  T = 91 C = 33 N = color I = 13;
	SU  T = 92 C = 33 N = color I = 13;
	SU  T = 93 C = 33 N = color I = 13;
	SU  T = 94 C = 33 N = color I = 13;
	SU  T = 95 C = 33 N = color I = 13;
	SU  T = 96 C = 33 N = color I = 13;
	SU  T = 97 C = 33 N = color I = 13;
	SU  T = 98 C = 33 N = color I = 13;
	SU  T = 99 C = 33 N = color I = 13;
	SU  T = 100 C = 33 N = color I = 13;
	SU  T = 101 C = 33 N = color I = 13;
	SU  T = 102 C = 33 N = color I = 13;
	SU  T = 103 C = 33 N = color I = 13;
	SU  T = 104 C = 33 N = color I = 13;
	SU  T = 105 C = 33 N = color I = 13;
	SU  T = 106 C = 33 N = color I = 13;
	SU  T = 107 C = 33 N = color I = 13;
	SU  T = 108 C = 33 N = color I = 13;
	SU  T = 109 C = 33 N = color I = 13;
	SU  T = 110 C = 33 N = color I = 13;
	SU  T = 111 C = 33 N = color I = 13;
	SU  T = 112 C = 33 N = color I = 13;
	SU  T = 113 C = 33 N = color I = 13;
	SU  T = 114 C = 33 N = color I = 13;
	SU  T = 115 C = 33 N = color I = 13;
	SU  T = 116 C = 33 N = color I = 13;
	SU  T = 117 C = 33 N = color I = 13;
	SU  T = 118 C = 33 N = color I = 13;
	SU  T = 119 C = 33 N = color I = 13;
	SU  T = 120 C = 33 N = color I = 13;
	SU  T = 121 C = 33 N = color I = 13;
	SU  T = 122 C = 33 N = color I = 13;
	SU  T = 123 C = 33 N = color I = 13;
	SU  T = 124 C = 33 N = color I = 13;
	SU  T = 125 C = 33 N = color I = 13;
	SU  T = 126 C = 33 N = color I = 13;
	SU  T = 127 C = 33 N = color I = 13;

	SU  T = 1 C = 34 N = color I = 13;
	SU  T = 2 C = 34 N = color I = 13;
	SU  T = 3 C = 34 N = color I = 13;
	SU  T = 4 C = 34 N = color I = 13;
	SU  T = 5 C = 34 N = color I = 13;
	SU  T = 6 C = 34 N = color I = 13;
	SU  T = 7 C = 34 N = color I = 13;
	SU  T = 8 C = 34 N = color I = 13;
	SU  T = 9 C = 34 N = color I = 13;
	SU  T = 10 C = 34 N = color I = 13;
	SU  T = 11 C = 34 N = color I = 13;
	SU  T = 12 C = 34 N = color I = 13;
	SU  T = 13 C = 34 N = color I = 13;
	SU  T = 14 C = 34 N = color I = 13;
	SU  T = 15 C = 34 N = color I = 13;
	SU  T = 16 C = 34 N = color I = 13;
	SU  T = 17 C = 34 N = color I = 13;
	SU  T = 18 C = 34 N = color I = 9;
	SU  T = 20 C = 34 N = color I = 13;
	SU  T = 21 C = 34 N = color I = 13;
	SU  T = 22 C = 34 N = color I = 13;
	SU  T = 23 C = 34 N = color I = 13;
	SU  T = 24 C = 34 N = color I = 13;
	SU  T = 25 C = 34 N = color I = 13;
	SU  T = 26 C = 34 N = color I = 13;
	SU  T = 27 C = 34 N = color I = 13;
	SU  T = 28 C = 34 N = color I = 13;
	SU  T = 29 C = 34 N = color I = 13;
	SU  T = 30 C = 34 N = color I = 13;
	SU  T = 31 C = 34 N = color I = 13;
	SU  T = 32 C = 34 N = color I = 13;
	SU  T = 33 C = 34 N = color I = 13;
	SU  T = 34 C = 34 N = color I = 13;
	SU  T = 35 C = 34 N = color I = 13;
	SU  T = 36 C = 34 N = color I = 13;
	SU  T = 37 C = 34 N = color I = 13;
	SU  T = 38 C = 34 N = color I = 13;
	SU  T = 39 C = 34 N = color I = 13;
	SU  T = 40 C = 34 N = color I = 13;
	SU  T = 41 C = 34 N = color I = 13;
	SU  T = 42 C = 34 N = color I = 13;
	SU  T = 43 C = 34 N = color I = 13;
	SU  T = 44 C = 34 N = color I = 13;
	SU  T = 45 C = 34 N = color I = 13;
	SU  T = 46 C = 34 N = color I = 13;
	SU  T = 47 C = 34 N = color I = 13;
	SU  T = 48 C = 34 N = color I = 13;
	SU  T = 49 C = 34 N = color I = 13;
	SU  T = 50 C = 34 N = color I = 13;
	SU  T = 51 C = 34 N = color I = 13;
	SU  T = 52 C = 34 N = color I = 13;
	SU  T = 53 C = 34 N = color I = 13;
	SU  T = 54 C = 34 N = color I = 13;
	SU  T = 55 C = 34 N = color I = 13;
	SU  T = 56 C = 34 N = color I = 13;
	SU  T = 57 C = 34 N = color I = 13;
	SU  T = 58 C = 34 N = color I = 13;
	SU  T = 59 C = 34 N = color I = 13;
	SU  T = 60 C = 34 N = color I = 13;
	SU  T = 61 C = 34 N = color I = 13;
	SU  T = 62 C = 34 N = color I = 13;
	SU  T = 63 C = 34 N = color I = 13;
	SU  T = 64 C = 34 N = color I = 13;
	SU  T = 65 C = 34 N = color I = 13;
	SU  T = 66 C = 34 N = color I = 13;
	SU  T = 67 C = 34 N = color I = 13;
	SU  T = 68 C = 34 N = color I = 13;
	SU  T = 69 C = 34 N = color I = 13;
	SU  T = 70 C = 34 N = color I = 13;
	SU  T = 71 C = 34 N = color I = 13;
	SU  T = 72 C = 34 N = color I = 13;
	SU  T = 73 C = 34 N = color I = 13;
	SU  T = 74 C = 34 N = color I = 13;
	SU  T = 75 C = 34 N = color I = 13;
	SU  T = 76 C = 34 N = color I = 13;
	SU  T = 77 C = 34 N = color I = 13;
	SU  T = 78 C = 34 N = color I = 13;
	SU  T = 79 C = 34 N = color I = 13;
	SU  T = 80 C = 34 N = color I = 13;
	SU  T = 81 C = 34 N = color I = 13;
	SU  T = 82 C = 34 N = color I = 13;
	SU  T = 83 C = 34 N = color I = 13;
	SU  T = 84 C = 34 N = color I = 13;
	SU  T = 85 C = 34 N = color I = 13;
	SU  T = 86 C = 34 N = color I = 13;
	SU  T = 87 C = 34 N = color I = 13;
	SU  T = 88 C = 34 N = color I = 13;
	SU  T = 89 C = 34 N = color I = 13;
	SU  T = 90 C = 34 N = color I = 13;
	SU  T = 91 C = 34 N = color I = 13;
	SU  T = 92 C = 34 N = color I = 13;
	SU  T = 93 C = 34 N = color I = 13;
	SU  T = 94 C = 34 N = color I = 13;
	SU  T = 95 C = 34 N = color I = 13;
	SU  T = 96 C = 34 N = color I = 13;
	SU  T = 97 C = 34 N = color I = 13;
	SU  T = 98 C = 34 N = color I = 13;
	SU  T = 99 C = 34 N = color I = 13;
	SU  T = 100 C = 34 N = color I = 13;
	SU  T = 101 C = 34 N = color I = 13;
	SU  T = 102 C = 34 N = color I = 13;
	SU  T = 103 C = 34 N = color I = 13;
	SU  T = 104 C = 34 N = color I = 13;
	SU  T = 105 C = 34 N = color I = 13;
	SU  T = 106 C = 34 N = color I = 13;
	SU  T = 107 C = 34 N = color I = 13;
	SU  T = 108 C = 34 N = color I = 13;
	SU  T = 109 C = 34 N = color I = 13;
	SU  T = 110 C = 34 N = color I = 13;
	SU  T = 111 C = 34 N = color I = 13;
	SU  T = 112 C = 34 N = color I = 13;
	SU  T = 113 C = 34 N = color I = 13;
	SU  T = 114 C = 34 N = color I = 13;
	SU  T = 115 C = 34 N = color I = 13;
	SU  T = 116 C = 34 N = color I = 13;
	SU  T = 117 C = 34 N = color I = 13;
	SU  T = 118 C = 34 N = color I = 13;
	SU  T = 119 C = 34 N = color I = 13;
	SU  T = 120 C = 34 N = color I = 13;
	SU  T = 121 C = 34 N = color I = 13;
	SU  T = 122 C = 34 N = color I = 13;
	SU  T = 123 C = 34 N = color I = 13;
	SU  T = 124 C = 34 N = color I = 13;
	SU  T = 125 C = 34 N = color I = 13;
	SU  T = 126 C = 34 N = color I = 13;
	SU  T = 127 C = 34 N = color I = 13;

	SU  T = 1 C = 35 N = color I = 13;
	SU  T = 2 C = 35 N = color I = 13;
	SU  T = 3 C = 35 N = color I = 13;
	SU  T = 4 C = 35 N = color I = 13;
	SU  T = 5 C = 35 N = color I = 13;
	SU  T = 6 C = 35 N = color I = 13;
	SU  T = 7 C = 35 N = color I = 13;
	SU  T = 8 C = 35 N = color I = 13;
	SU  T = 9 C = 35 N = color I = 13;
	SU  T = 10 C = 35 N = color I = 13;
	SU  T = 11 C = 35 N = color I = 13;
	SU  T = 12 C = 35 N = color I = 13;
	SU  T = 13 C = 35 N = color I = 13;
	SU  T = 14 C = 35 N = color I = 13;
	SU  T = 15 C = 35 N = color I = 13;
	SU  T = 16 C = 35 N = color I = 13;
	SU  T = 17 C = 35 N = color I = 13;
	SU  T = 18 C = 35 N = color I = 9;
	SU  T = 20 C = 35 N = color I = 13;
	SU  T = 21 C = 35 N = color I = 13;
	SU  T = 22 C = 35 N = color I = 13;
	SU  T = 23 C = 35 N = color I = 13;
	SU  T = 24 C = 35 N = color I = 13;
	SU  T = 25 C = 35 N = color I = 13;
	SU  T = 26 C = 35 N = color I = 13;
	SU  T = 27 C = 35 N = color I = 13;
	SU  T = 28 C = 35 N = color I = 13;
	SU  T = 29 C = 35 N = color I = 13;
	SU  T = 30 C = 35 N = color I = 13;
	SU  T = 31 C = 35 N = color I = 13;
	SU  T = 32 C = 35 N = color I = 13;
	SU  T = 33 C = 35 N = color I = 13;
	SU  T = 34 C = 35 N = color I = 13;
	SU  T = 35 C = 35 N = color I = 13;
	SU  T = 36 C = 35 N = color I = 13;
	SU  T = 37 C = 35 N = color I = 13;
	SU  T = 38 C = 35 N = color I = 13;
	SU  T = 39 C = 35 N = color I = 13;
	SU  T = 40 C = 35 N = color I = 13;
	SU  T = 41 C = 35 N = color I = 13;
	SU  T = 42 C = 35 N = color I = 13;
	SU  T = 43 C = 35 N = color I = 13;
	SU  T = 44 C = 35 N = color I = 13;
	SU  T = 45 C = 35 N = color I = 13;
	SU  T = 46 C = 35 N = color I = 13;
	SU  T = 47 C = 35 N = color I = 13;
	SU  T = 48 C = 35 N = color I = 13;
	SU  T = 49 C = 35 N = color I = 13;
	SU  T = 50 C = 35 N = color I = 13;
	SU  T = 51 C = 35 N = color I = 13;
	SU  T = 52 C = 35 N = color I = 13;
	SU  T = 53 C = 35 N = color I = 13;
	SU  T = 54 C = 35 N = color I = 13;
	SU  T = 55 C = 35 N = color I = 13;
	SU  T = 56 C = 35 N = color I = 13;
	SU  T = 57 C = 35 N = color I = 13;
	SU  T = 58 C = 35 N = color I = 13;
	SU  T = 59 C = 35 N = color I = 13;
	SU  T = 60 C = 35 N = color I = 13;
	SU  T = 61 C = 35 N = color I = 13;
	SU  T = 62 C = 35 N = color I = 13;
	SU  T = 63 C = 35 N = color I = 13;
	SU  T = 64 C = 35 N = color I = 13;
	SU  T = 65 C = 35 N = color I = 13;
	SU  T = 66 C = 35 N = color I = 13;
	SU  T = 67 C = 35 N = color I = 13;
	SU  T = 68 C = 35 N = color I = 13;
	SU  T = 69 C = 35 N = color I = 13;
	SU  T = 70 C = 35 N = color I = 13;
	SU  T = 71 C = 35 N = color I = 13;
	SU  T = 72 C = 35 N = color I = 13;
	SU  T = 73 C = 35 N = color I = 13;
	SU  T = 74 C = 35 N = color I = 13;
	SU  T = 75 C = 35 N = color I = 13;
	SU  T = 76 C = 35 N = color I = 13;
	SU  T = 77 C = 35 N = color I = 13;
	SU  T = 78 C = 35 N = color I = 13;
	SU  T = 79 C = 35 N = color I = 13;
	SU  T = 80 C = 35 N = color I = 13;
	SU  T = 81 C = 35 N = color I = 13;
	SU  T = 82 C = 35 N = color I = 13;
	SU  T = 83 C = 35 N = color I = 13;
	SU  T = 84 C = 35 N = color I = 13;
	SU  T = 85 C = 35 N = color I = 13;
	SU  T = 86 C = 35 N = color I = 13;
	SU  T = 87 C = 35 N = color I = 13;
	SU  T = 88 C = 35 N = color I = 13;
	SU  T = 89 C = 35 N = color I = 13;
	SU  T = 90 C = 35 N = color I = 13;
	SU  T = 91 C = 35 N = color I = 13;
	SU  T = 92 C = 35 N = color I = 13;
	SU  T = 93 C = 35 N = color I = 13;
	SU  T = 94 C = 35 N = color I = 13;
	SU  T = 95 C = 35 N = color I = 13;
	SU  T = 96 C = 35 N = color I = 13;
	SU  T = 97 C = 35 N = color I = 13;
	SU  T = 98 C = 35 N = color I = 13;
	SU  T = 99 C = 35 N = color I = 13;
	SU  T = 100 C = 35 N = color I = 13;
	SU  T = 101 C = 35 N = color I = 13;
	SU  T = 102 C = 35 N = color I = 13;
	SU  T = 103 C = 35 N = color I = 13;
	SU  T = 104 C = 35 N = color I = 13;
	SU  T = 105 C = 35 N = color I = 13;
	SU  T = 106 C = 35 N = color I = 13;
	SU  T = 107 C = 35 N = color I = 13;
	SU  T = 108 C = 35 N = color I = 13;
	SU  T = 109 C = 35 N = color I = 13;
	SU  T = 110 C = 35 N = color I = 13;
	SU  T = 111 C = 35 N = color I = 13;
	SU  T = 112 C = 35 N = color I = 13;
	SU  T = 113 C = 35 N = color I = 13;
	SU  T = 114 C = 35 N = color I = 13;
	SU  T = 115 C = 35 N = color I = 13;
	SU  T = 116 C = 35 N = color I = 13;
	SU  T = 117 C = 35 N = color I = 13;
	SU  T = 118 C = 35 N = color I = 13;
	SU  T = 119 C = 35 N = color I = 13;
	SU  T = 120 C = 35 N = color I = 13;
	SU  T = 121 C = 35 N = color I = 13;
	SU  T = 122 C = 35 N = color I = 13;
	SU  T = 123 C = 35 N = color I = 13;
	SU  T = 124 C = 35 N = color I = 13;
	SU  T = 125 C = 35 N = color I = 13;
	SU  T = 126 C = 35 N = color I = 13;
	SU  T = 127 C = 35 N = color I = 13;

	SU  T = 1 C = 36 N = color I = 13;
	SU  T = 2 C = 36 N = color I = 13;
	SU  T = 3 C = 36 N = color I = 13;
	SU  T = 4 C = 36 N = color I = 13;
	SU  T = 5 C = 36 N = color I = 13;
	SU  T = 6 C = 36 N = color I = 13;
	SU  T = 7 C = 36 N = color I = 13;
	SU  T = 8 C = 36 N = color I = 13;
	SU  T = 9 C = 36 N = color I = 13;
	SU  T = 10 C = 36 N = color I = 13;
	SU  T = 11 C = 36 N = color I = 13;
	SU  T = 12 C = 36 N = color I = 13;
	SU  T = 13 C = 36 N = color I = 13;
	SU  T = 14 C = 36 N = color I = 13;
	SU  T = 15 C = 36 N = color I = 13;
	SU  T = 16 C = 36 N = color I = 13;
	SU  T = 17 C = 36 N = color I = 13;
	SU  T = 18 C = 36 N = color I = 9;
	SU  T = 20 C = 36 N = color I = 13;
	SU  T = 21 C = 36 N = color I = 13;
	SU  T = 22 C = 36 N = color I = 13;
	SU  T = 23 C = 36 N = color I = 13;
	SU  T = 24 C = 36 N = color I = 13;
	SU  T = 25 C = 36 N = color I = 13;
	SU  T = 26 C = 36 N = color I = 13;
	SU  T = 27 C = 36 N = color I = 13;
	SU  T = 28 C = 36 N = color I = 13;
	SU  T = 29 C = 36 N = color I = 13;
	SU  T = 30 C = 36 N = color I = 13;
	SU  T = 31 C = 36 N = color I = 13;
	SU  T = 32 C = 36 N = color I = 13;
	SU  T = 33 C = 36 N = color I = 13;
	SU  T = 34 C = 36 N = color I = 13;
	SU  T = 35 C = 36 N = color I = 13;
	SU  T = 36 C = 36 N = color I = 13;
	SU  T = 37 C = 36 N = color I = 13;
	SU  T = 38 C = 36 N = color I = 13;
	SU  T = 39 C = 36 N = color I = 13;
	SU  T = 40 C = 36 N = color I = 13;
	SU  T = 41 C = 36 N = color I = 13;
	SU  T = 42 C = 36 N = color I = 13;
	SU  T = 43 C = 36 N = color I = 13;
	SU  T = 44 C = 36 N = color I = 13;
	SU  T = 45 C = 36 N = color I = 13;
	SU  T = 46 C = 36 N = color I = 13;
	SU  T = 47 C = 36 N = color I = 13;
	SU  T = 48 C = 36 N = color I = 13;
	SU  T = 49 C = 36 N = color I = 13;
	SU  T = 50 C = 36 N = color I = 13;
	SU  T = 51 C = 36 N = color I = 13;
	SU  T = 52 C = 36 N = color I = 13;
	SU  T = 53 C = 36 N = color I = 13;
	SU  T = 54 C = 36 N = color I = 13;
	SU  T = 55 C = 36 N = color I = 13;
	SU  T = 56 C = 36 N = color I = 13;
	SU  T = 57 C = 36 N = color I = 13;
	SU  T = 58 C = 36 N = color I = 13;
	SU  T = 59 C = 36 N = color I = 13;
	SU  T = 60 C = 36 N = color I = 13;
	SU  T = 61 C = 36 N = color I = 13;
	SU  T = 62 C = 36 N = color I = 13;
	SU  T = 63 C = 36 N = color I = 13;
	SU  T = 64 C = 36 N = color I = 13;
	SU  T = 65 C = 36 N = color I = 13;
	SU  T = 66 C = 36 N = color I = 13;
	SU  T = 67 C = 36 N = color I = 13;
	SU  T = 68 C = 36 N = color I = 13;
	SU  T = 69 C = 36 N = color I = 13;
	SU  T = 70 C = 36 N = color I = 13;
	SU  T = 71 C = 36 N = color I = 13;
	SU  T = 72 C = 36 N = color I = 13;
	SU  T = 73 C = 36 N = color I = 13;
	SU  T = 74 C = 36 N = color I = 13;
	SU  T = 75 C = 36 N = color I = 13;
	SU  T = 76 C = 36 N = color I = 13;
	SU  T = 77 C = 36 N = color I = 13;
	SU  T = 78 C = 36 N = color I = 13;
	SU  T = 79 C = 36 N = color I = 13;
	SU  T = 80 C = 36 N = color I = 13;
	SU  T = 81 C = 36 N = color I = 13;
	SU  T = 82 C = 36 N = color I = 13;
	SU  T = 83 C = 36 N = color I = 13;
	SU  T = 84 C = 36 N = color I = 13;
	SU  T = 85 C = 36 N = color I = 13;
	SU  T = 86 C = 36 N = color I = 13;
	SU  T = 87 C = 36 N = color I = 13;
	SU  T = 88 C = 36 N = color I = 13;
	SU  T = 89 C = 36 N = color I = 13;
	SU  T = 90 C = 36 N = color I = 13;
	SU  T = 91 C = 36 N = color I = 13;
	SU  T = 92 C = 36 N = color I = 13;
	SU  T = 93 C = 36 N = color I = 13;
	SU  T = 94 C = 36 N = color I = 13;
	SU  T = 95 C = 36 N = color I = 13;
	SU  T = 96 C = 36 N = color I = 13;
	SU  T = 97 C = 36 N = color I = 13;
	SU  T = 98 C = 36 N = color I = 13;
	SU  T = 99 C = 36 N = color I = 13;
	SU  T = 100 C = 36 N = color I = 13;
	SU  T = 101 C = 36 N = color I = 13;
	SU  T = 102 C = 36 N = color I = 13;
	SU  T = 103 C = 36 N = color I = 13;
	SU  T = 104 C = 36 N = color I = 13;
	SU  T = 105 C = 36 N = color I = 13;
	SU  T = 106 C = 36 N = color I = 13;
	SU  T = 107 C = 36 N = color I = 13;
	SU  T = 108 C = 36 N = color I = 13;
	SU  T = 109 C = 36 N = color I = 13;
	SU  T = 110 C = 36 N = color I = 13;
	SU  T = 111 C = 36 N = color I = 13;
	SU  T = 112 C = 36 N = color I = 13;
	SU  T = 113 C = 36 N = color I = 13;
	SU  T = 114 C = 36 N = color I = 13;
	SU  T = 115 C = 36 N = color I = 13;
	SU  T = 116 C = 36 N = color I = 13;
	SU  T = 117 C = 36 N = color I = 13;
	SU  T = 118 C = 36 N = color I = 13;
	SU  T = 119 C = 36 N = color I = 13;
	SU  T = 120 C = 36 N = color I = 13;
	SU  T = 121 C = 36 N = color I = 13;
	SU  T = 122 C = 36 N = color I = 13;
	SU  T = 123 C = 36 N = color I = 13;
	SU  T = 124 C = 36 N = color I = 13;
	SU  T = 125 C = 36 N = color I = 13;
	SU  T = 126 C = 36 N = color I = 13;
	SU  T = 127 C = 36 N = color I = 13;

	SU  T = 1 C = 37 N = color I = 13;
	SU  T = 2 C = 37 N = color I = 13;
	SU  T = 3 C = 37 N = color I = 13;
	SU  T = 4 C = 37 N = color I = 13;
	SU  T = 5 C = 37 N = color I = 13;
	SU  T = 6 C = 37 N = color I = 13;
	SU  T = 7 C = 37 N = color I = 13;
	SU  T = 8 C = 37 N = color I = 13;
	SU  T = 9 C = 37 N = color I = 13;
	SU  T = 10 C = 37 N = color I = 13;
	SU  T = 11 C = 37 N = color I = 13;
	SU  T = 12 C = 37 N = color I = 13;
	SU  T = 13 C = 37 N = color I = 13;
	SU  T = 14 C = 37 N = color I = 13;
	SU  T = 15 C = 37 N = color I = 13;
	SU  T = 16 C = 37 N = color I = 13;
	SU  T = 17 C = 37 N = color I = 13;
	SU  T = 18 C = 37 N = color I = 9;
	SU  T = 20 C = 37 N = color I = 13;
	SU  T = 21 C = 37 N = color I = 13;
	SU  T = 22 C = 37 N = color I = 13;
	SU  T = 23 C = 37 N = color I = 13;
	SU  T = 24 C = 37 N = color I = 13;
	SU  T = 25 C = 37 N = color I = 13;
	SU  T = 26 C = 37 N = color I = 13;
	SU  T = 27 C = 37 N = color I = 13;
	SU  T = 28 C = 37 N = color I = 13;
	SU  T = 29 C = 37 N = color I = 13;
	SU  T = 30 C = 37 N = color I = 13;
	SU  T = 31 C = 37 N = color I = 13;
	SU  T = 32 C = 37 N = color I = 13;
	SU  T = 33 C = 37 N = color I = 13;
	SU  T = 34 C = 37 N = color I = 13;
	SU  T = 35 C = 37 N = color I = 13;
	SU  T = 36 C = 37 N = color I = 13;
	SU  T = 37 C = 37 N = color I = 13;
	SU  T = 38 C = 37 N = color I = 13;
	SU  T = 39 C = 37 N = color I = 13;
	SU  T = 40 C = 37 N = color I = 13;
	SU  T = 41 C = 37 N = color I = 13;
	SU  T = 42 C = 37 N = color I = 13;
	SU  T = 43 C = 37 N = color I = 13;
	SU  T = 44 C = 37 N = color I = 13;
	SU  T = 45 C = 37 N = color I = 13;
	SU  T = 46 C = 37 N = color I = 13;
	SU  T = 47 C = 37 N = color I = 13;
	SU  T = 48 C = 37 N = color I = 13;
	SU  T = 49 C = 37 N = color I = 13;
	SU  T = 50 C = 37 N = color I = 13;
	SU  T = 51 C = 37 N = color I = 13;
	SU  T = 52 C = 37 N = color I = 13;
	SU  T = 53 C = 37 N = color I = 13;
	SU  T = 54 C = 37 N = color I = 13;
	SU  T = 55 C = 37 N = color I = 13;
	SU  T = 56 C = 37 N = color I = 13;
	SU  T = 57 C = 37 N = color I = 13;
	SU  T = 58 C = 37 N = color I = 13;
	SU  T = 59 C = 37 N = color I = 13;
	SU  T = 60 C = 37 N = color I = 13;
	SU  T = 61 C = 37 N = color I = 13;
	SU  T = 62 C = 37 N = color I = 13;
	SU  T = 63 C = 37 N = color I = 13;
	SU  T = 64 C = 37 N = color I = 13;
	SU  T = 65 C = 37 N = color I = 13;
	SU  T = 66 C = 37 N = color I = 13;
	SU  T = 67 C = 37 N = color I = 13;
	SU  T = 68 C = 37 N = color I = 13;
	SU  T = 69 C = 37 N = color I = 13;
	SU  T = 70 C = 37 N = color I = 13;
	SU  T = 71 C = 37 N = color I = 13;
	SU  T = 72 C = 37 N = color I = 13;
	SU  T = 73 C = 37 N = color I = 13;
	SU  T = 74 C = 37 N = color I = 13;
	SU  T = 75 C = 37 N = color I = 13;
	SU  T = 76 C = 37 N = color I = 13;
	SU  T = 77 C = 37 N = color I = 13;
	SU  T = 78 C = 37 N = color I = 13;
	SU  T = 79 C = 37 N = color I = 13;
	SU  T = 80 C = 37 N = color I = 13;
	SU  T = 81 C = 37 N = color I = 13;
	SU  T = 82 C = 37 N = color I = 13;
	SU  T = 83 C = 37 N = color I = 13;
	SU  T = 84 C = 37 N = color I = 13;
	SU  T = 85 C = 37 N = color I = 13;
	SU  T = 86 C = 37 N = color I = 13;
	SU  T = 87 C = 37 N = color I = 13;
	SU  T = 88 C = 37 N = color I = 13;
	SU  T = 89 C = 37 N = color I = 13;
	SU  T = 90 C = 37 N = color I = 13;
	SU  T = 91 C = 37 N = color I = 13;
	SU  T = 92 C = 37 N = color I = 13;
	SU  T = 93 C = 37 N = color I = 13;
	SU  T = 94 C = 37 N = color I = 13;
	SU  T = 95 C = 37 N = color I = 13;
	SU  T = 96 C = 37 N = color I = 13;
	SU  T = 97 C = 37 N = color I = 13;
	SU  T = 98 C = 37 N = color I = 13;
	SU  T = 99 C = 37 N = color I = 13;
	SU  T = 100 C = 37 N = color I = 13;
	SU  T = 101 C = 37 N = color I = 13;
	SU  T = 102 C = 37 N = color I = 13;
	SU  T = 103 C = 37 N = color I = 13;
	SU  T = 104 C = 37 N = color I = 13;
	SU  T = 105 C = 37 N = color I = 13;
	SU  T = 106 C = 37 N = color I = 13;
	SU  T = 107 C = 37 N = color I = 13;
	SU  T = 108 C = 37 N = color I = 13;
	SU  T = 109 C = 37 N = color I = 13;
	SU  T = 110 C = 37 N = color I = 13;
	SU  T = 111 C = 37 N = color I = 13;
	SU  T = 112 C = 37 N = color I = 13;
	SU  T = 113 C = 37 N = color I = 13;
	SU  T = 114 C = 37 N = color I = 13;
	SU  T = 115 C = 37 N = color I = 13;
	SU  T = 116 C = 37 N = color I = 13;
	SU  T = 117 C = 37 N = color I = 13;
	SU  T = 118 C = 37 N = color I = 13;
	SU  T = 119 C = 37 N = color I = 13;
	SU  T = 120 C = 37 N = color I = 13;
	SU  T = 121 C = 37 N = color I = 13;
	SU  T = 122 C = 37 N = color I = 13;
	SU  T = 123 C = 37 N = color I = 13;
	SU  T = 124 C = 37 N = color I = 13;
	SU  T = 125 C = 37 N = color I = 13;
	SU  T = 126 C = 37 N = color I = 13;
	SU  T = 127 C = 37 N = color I = 13;

	SU  T = 1 C = 38 N = color I = 13;
	SU  T = 2 C = 38 N = color I = 13;
	SU  T = 3 C = 38 N = color I = 13;
	SU  T = 4 C = 38 N = color I = 13;
	SU  T = 5 C = 38 N = color I = 13;
	SU  T = 6 C = 38 N = color I = 13;
	SU  T = 7 C = 38 N = color I = 13;
	SU  T = 8 C = 38 N = color I = 13;
	SU  T = 9 C = 38 N = color I = 13;
	SU  T = 10 C = 38 N = color I = 13;
	SU  T = 11 C = 38 N = color I = 13;
	SU  T = 12 C = 38 N = color I = 13;
	SU  T = 13 C = 38 N = color I = 13;
	SU  T = 14 C = 38 N = color I = 13;
	SU  T = 15 C = 38 N = color I = 13;
	SU  T = 16 C = 38 N = color I = 13;
	SU  T = 17 C = 38 N = color I = 13;
	SU  T = 18 C = 38 N = color I = 9;
	SU  T = 20 C = 38 N = color I = 13;
	SU  T = 21 C = 38 N = color I = 13;
	SU  T = 22 C = 38 N = color I = 13;
	SU  T = 23 C = 38 N = color I = 13;
	SU  T = 24 C = 38 N = color I = 13;
	SU  T = 25 C = 38 N = color I = 13;
	SU  T = 26 C = 38 N = color I = 13;
	SU  T = 27 C = 38 N = color I = 13;
	SU  T = 28 C = 38 N = color I = 13;
	SU  T = 29 C = 38 N = color I = 13;
	SU  T = 30 C = 38 N = color I = 13;
	SU  T = 31 C = 38 N = color I = 13;
	SU  T = 32 C = 38 N = color I = 13;
	SU  T = 33 C = 38 N = color I = 13;
	SU  T = 34 C = 38 N = color I = 13;
	SU  T = 35 C = 38 N = color I = 13;
	SU  T = 36 C = 38 N = color I = 13;
	SU  T = 37 C = 38 N = color I = 13;
	SU  T = 38 C = 38 N = color I = 13;
	SU  T = 39 C = 38 N = color I = 13;
	SU  T = 40 C = 38 N = color I = 13;
	SU  T = 41 C = 38 N = color I = 13;
	SU  T = 42 C = 38 N = color I = 13;
	SU  T = 43 C = 38 N = color I = 13;
	SU  T = 44 C = 38 N = color I = 13;
	SU  T = 45 C = 38 N = color I = 13;
	SU  T = 46 C = 38 N = color I = 13;
	SU  T = 47 C = 38 N = color I = 13;
	SU  T = 48 C = 38 N = color I = 13;
	SU  T = 49 C = 38 N = color I = 13;
	SU  T = 50 C = 38 N = color I = 13;
	SU  T = 51 C = 38 N = color I = 13;
	SU  T = 52 C = 38 N = color I = 13;
	SU  T = 53 C = 38 N = color I = 13;
	SU  T = 54 C = 38 N = color I = 13;
	SU  T = 55 C = 38 N = color I = 13;
	SU  T = 56 C = 38 N = color I = 13;
	SU  T = 57 C = 38 N = color I = 13;
	SU  T = 58 C = 38 N = color I = 13;
	SU  T = 59 C = 38 N = color I = 13;
	SU  T = 60 C = 38 N = color I = 13;
	SU  T = 61 C = 38 N = color I = 13;
	SU  T = 62 C = 38 N = color I = 13;
	SU  T = 63 C = 38 N = color I = 13;
	SU  T = 64 C = 38 N = color I = 13;
	SU  T = 65 C = 38 N = color I = 13;
	SU  T = 66 C = 38 N = color I = 13;
	SU  T = 67 C = 38 N = color I = 13;
	SU  T = 68 C = 38 N = color I = 13;
	SU  T = 69 C = 38 N = color I = 13;
	SU  T = 70 C = 38 N = color I = 13;
	SU  T = 71 C = 38 N = color I = 13;
	SU  T = 72 C = 38 N = color I = 13;
	SU  T = 73 C = 38 N = color I = 13;
	SU  T = 74 C = 38 N = color I = 13;
	SU  T = 75 C = 38 N = color I = 13;
	SU  T = 76 C = 38 N = color I = 13;
	SU  T = 77 C = 38 N = color I = 13;
	SU  T = 78 C = 38 N = color I = 13;
	SU  T = 79 C = 38 N = color I = 13;
	SU  T = 80 C = 38 N = color I = 13;
	SU  T = 81 C = 38 N = color I = 13;
	SU  T = 82 C = 38 N = color I = 13;
	SU  T = 83 C = 38 N = color I = 13;
	SU  T = 84 C = 38 N = color I = 13;
	SU  T = 85 C = 38 N = color I = 13;
	SU  T = 86 C = 38 N = color I = 13;
	SU  T = 87 C = 38 N = color I = 13;
	SU  T = 88 C = 38 N = color I = 13;
	SU  T = 89 C = 38 N = color I = 13;
	SU  T = 90 C = 38 N = color I = 13;
	SU  T = 91 C = 38 N = color I = 13;
	SU  T = 92 C = 38 N = color I = 13;
	SU  T = 93 C = 38 N = color I = 13;
	SU  T = 94 C = 38 N = color I = 13;
	SU  T = 95 C = 38 N = color I = 13;
	SU  T = 96 C = 38 N = color I = 13;
	SU  T = 97 C = 38 N = color I = 13;
	SU  T = 98 C = 38 N = color I = 13;
	SU  T = 99 C = 38 N = color I = 13;
	SU  T = 100 C = 38 N = color I = 13;
	SU  T = 101 C = 38 N = color I = 13;
	SU  T = 102 C = 38 N = color I = 13;
	SU  T = 103 C = 38 N = color I = 13;
	SU  T = 104 C = 38 N = color I = 13;
	SU  T = 105 C = 38 N = color I = 13;
	SU  T = 106 C = 38 N = color I = 13;
	SU  T = 107 C = 38 N = color I = 13;
	SU  T = 108 C = 38 N = color I = 13;
	SU  T = 109 C = 38 N = color I = 13;
	SU  T = 110 C = 38 N = color I = 13;
	SU  T = 111 C = 38 N = color I = 13;
	SU  T = 112 C = 38 N = color I = 13;
	SU  T = 113 C = 38 N = color I = 13;
	SU  T = 114 C = 38 N = color I = 13;
	SU  T = 115 C = 38 N = color I = 13;
	SU  T = 116 C = 38 N = color I = 13;
	SU  T = 117 C = 38 N = color I = 13;
	SU  T = 118 C = 38 N = color I = 13;
	SU  T = 119 C = 38 N = color I = 13;
	SU  T = 120 C = 38 N = color I = 13;
	SU  T = 121 C = 38 N = color I = 13;
	SU  T = 122 C = 38 N = color I = 13;
	SU  T = 123 C = 38 N = color I = 13;
	SU  T = 124 C = 38 N = color I = 13;
	SU  T = 125 C = 38 N = color I = 13;
	SU  T = 126 C = 38 N = color I = 13;
	SU  T = 127 C = 38 N = color I = 13;

	SU  T = 1 C = 39 N = color I = 13;
	SU  T = 2 C = 39 N = color I = 13;
	SU  T = 3 C = 39 N = color I = 13;
	SU  T = 4 C = 39 N = color I = 13;
	SU  T = 5 C = 39 N = color I = 13;
	SU  T = 6 C = 39 N = color I = 13;
	SU  T = 7 C = 39 N = color I = 13;
	SU  T = 8 C = 39 N = color I = 13;
	SU  T = 9 C = 39 N = color I = 13;
	SU  T = 10 C = 39 N = color I = 13;
	SU  T = 11 C = 39 N = color I = 13;
	SU  T = 12 C = 39 N = color I = 13;
	SU  T = 13 C = 39 N = color I = 13;
	SU  T = 14 C = 39 N = color I = 13;
	SU  T = 15 C = 39 N = color I = 13;
	SU  T = 16 C = 39 N = color I = 13;
	SU  T = 17 C = 39 N = color I = 13;
	SU  T = 18 C = 39 N = color I = 9;
	SU  T = 20 C = 39 N = color I = 13;
	SU  T = 21 C = 39 N = color I = 13;
	SU  T = 22 C = 39 N = color I = 13;
	SU  T = 23 C = 39 N = color I = 13;
	SU  T = 24 C = 39 N = color I = 13;
	SU  T = 25 C = 39 N = color I = 13;
	SU  T = 26 C = 39 N = color I = 13;
	SU  T = 27 C = 39 N = color I = 13;
	SU  T = 28 C = 39 N = color I = 13;
	SU  T = 29 C = 39 N = color I = 13;
	SU  T = 30 C = 39 N = color I = 13;
	SU  T = 31 C = 39 N = color I = 13;
	SU  T = 32 C = 39 N = color I = 13;
	SU  T = 33 C = 39 N = color I = 13;
	SU  T = 34 C = 39 N = color I = 13;
	SU  T = 35 C = 39 N = color I = 13;
	SU  T = 36 C = 39 N = color I = 13;
	SU  T = 37 C = 39 N = color I = 13;
	SU  T = 38 C = 39 N = color I = 13;
	SU  T = 39 C = 39 N = color I = 13;
	SU  T = 40 C = 39 N = color I = 13;
	SU  T = 41 C = 39 N = color I = 13;
	SU  T = 42 C = 39 N = color I = 13;
	SU  T = 43 C = 39 N = color I = 13;
	SU  T = 44 C = 39 N = color I = 13;
	SU  T = 45 C = 39 N = color I = 13;
	SU  T = 46 C = 39 N = color I = 13;
	SU  T = 47 C = 39 N = color I = 13;
	SU  T = 48 C = 39 N = color I = 13;
	SU  T = 49 C = 39 N = color I = 13;
	SU  T = 50 C = 39 N = color I = 13;
	SU  T = 51 C = 39 N = color I = 13;
	SU  T = 52 C = 39 N = color I = 13;
	SU  T = 53 C = 39 N = color I = 13;
	SU  T = 54 C = 39 N = color I = 13;
	SU  T = 55 C = 39 N = color I = 13;
	SU  T = 56 C = 39 N = color I = 13;
	SU  T = 57 C = 39 N = color I = 13;
	SU  T = 58 C = 39 N = color I = 13;
	SU  T = 59 C = 39 N = color I = 13;
	SU  T = 60 C = 39 N = color I = 13;
	SU  T = 61 C = 39 N = color I = 13;
	SU  T = 62 C = 39 N = color I = 13;
	SU  T = 63 C = 39 N = color I = 13;
	SU  T = 64 C = 39 N = color I = 13;
	SU  T = 65 C = 39 N = color I = 13;
	SU  T = 66 C = 39 N = color I = 13;
	SU  T = 67 C = 39 N = color I = 13;
	SU  T = 68 C = 39 N = color I = 13;
	SU  T = 69 C = 39 N = color I = 13;
	SU  T = 70 C = 39 N = color I = 13;
	SU  T = 71 C = 39 N = color I = 13;
	SU  T = 72 C = 39 N = color I = 13;
	SU  T = 73 C = 39 N = color I = 13;
	SU  T = 74 C = 39 N = color I = 13;
	SU  T = 75 C = 39 N = color I = 13;
	SU  T = 76 C = 39 N = color I = 13;
	SU  T = 77 C = 39 N = color I = 13;
	SU  T = 78 C = 39 N = color I = 13;
	SU  T = 79 C = 39 N = color I = 13;
	SU  T = 80 C = 39 N = color I = 13;
	SU  T = 81 C = 39 N = color I = 13;
	SU  T = 82 C = 39 N = color I = 13;
	SU  T = 83 C = 39 N = color I = 13;
	SU  T = 84 C = 39 N = color I = 13;
	SU  T = 85 C = 39 N = color I = 13;
	SU  T = 86 C = 39 N = color I = 13;
	SU  T = 87 C = 39 N = color I = 13;
	SU  T = 88 C = 39 N = color I = 13;
	SU  T = 89 C = 39 N = color I = 13;
	SU  T = 90 C = 39 N = color I = 13;
	SU  T = 91 C = 39 N = color I = 13;
	SU  T = 92 C = 39 N = color I = 13;
	SU  T = 93 C = 39 N = color I = 13;
	SU  T = 94 C = 39 N = color I = 13;
	SU  T = 95 C = 39 N = color I = 13;
	SU  T = 96 C = 39 N = color I = 13;
	SU  T = 97 C = 39 N = color I = 13;
	SU  T = 98 C = 39 N = color I = 13;
	SU  T = 99 C = 39 N = color I = 13;
	SU  T = 100 C = 39 N = color I = 13;
	SU  T = 101 C = 39 N = color I = 13;
	SU  T = 102 C = 39 N = color I = 13;
	SU  T = 103 C = 39 N = color I = 13;
	SU  T = 104 C = 39 N = color I = 13;
	SU  T = 105 C = 39 N = color I = 13;
	SU  T = 106 C = 39 N = color I = 13;
	SU  T = 107 C = 39 N = color I = 13;
	SU  T = 108 C = 39 N = color I = 13;
	SU  T = 109 C = 39 N = color I = 13;
	SU  T = 110 C = 39 N = color I = 13;
	SU  T = 111 C = 39 N = color I = 13;
	SU  T = 112 C = 39 N = color I = 13;
	SU  T = 113 C = 39 N = color I = 13;
	SU  T = 114 C = 39 N = color I = 13;
	SU  T = 115 C = 39 N = color I = 13;
	SU  T = 116 C = 39 N = color I = 13;
	SU  T = 117 C = 39 N = color I = 13;
	SU  T = 118 C = 39 N = color I = 13;
	SU  T = 119 C = 39 N = color I = 13;
	SU  T = 120 C = 39 N = color I = 13;
	SU  T = 121 C = 39 N = color I = 13;
	SU  T = 122 C = 39 N = color I = 13;
	SU  T = 123 C = 39 N = color I = 13;
	SU  T = 124 C = 39 N = color I = 13;
	SU  T = 125 C = 39 N = color I = 13;
	SU  T = 126 C = 39 N = color I = 13;
	SU  T = 127 C = 39 N = color I = 13;

	SU  T = 1 C = 40 N = color I = 13;
	SU  T = 2 C = 40 N = color I = 13;
	SU  T = 3 C = 40 N = color I = 13;
	SU  T = 4 C = 40 N = color I = 13;
	SU  T = 5 C = 40 N = color I = 13;
	SU  T = 6 C = 40 N = color I = 13;
	SU  T = 7 C = 40 N = color I = 13;
	SU  T = 8 C = 40 N = color I = 13;
	SU  T = 9 C = 40 N = color I = 13;
	SU  T = 10 C = 40 N = color I = 13;
	SU  T = 11 C = 40 N = color I = 13;
	SU  T = 12 C = 40 N = color I = 13;
	SU  T = 13 C = 40 N = color I = 13;
	SU  T = 14 C = 40 N = color I = 13;
	SU  T = 15 C = 40 N = color I = 13;
	SU  T = 16 C = 40 N = color I = 13;
	SU  T = 17 C = 40 N = color I = 13;
	SU  T = 18 C = 40 N = color I = 9;
	SU  T = 20 C = 40 N = color I = 13;
	SU  T = 21 C = 40 N = color I = 13;
	SU  T = 22 C = 40 N = color I = 13;
	SU  T = 23 C = 40 N = color I = 13;
	SU  T = 24 C = 40 N = color I = 13;
	SU  T = 25 C = 40 N = color I = 13;
	SU  T = 26 C = 40 N = color I = 13;
	SU  T = 27 C = 40 N = color I = 13;
	SU  T = 28 C = 40 N = color I = 13;
	SU  T = 29 C = 40 N = color I = 13;
	SU  T = 30 C = 40 N = color I = 13;
	SU  T = 31 C = 40 N = color I = 13;
	SU  T = 32 C = 40 N = color I = 13;
	SU  T = 33 C = 40 N = color I = 13;
	SU  T = 34 C = 40 N = color I = 13;
	SU  T = 35 C = 40 N = color I = 13;
	SU  T = 36 C = 40 N = color I = 13;
	SU  T = 37 C = 40 N = color I = 13;
	SU  T = 38 C = 40 N = color I = 13;
	SU  T = 39 C = 40 N = color I = 13;
	SU  T = 40 C = 40 N = color I = 13;
	SU  T = 41 C = 40 N = color I = 13;
	SU  T = 42 C = 40 N = color I = 13;
	SU  T = 43 C = 40 N = color I = 13;
	SU  T = 44 C = 40 N = color I = 13;
	SU  T = 45 C = 40 N = color I = 13;
	SU  T = 46 C = 40 N = color I = 13;
	SU  T = 47 C = 40 N = color I = 13;
	SU  T = 48 C = 40 N = color I = 13;
	SU  T = 49 C = 40 N = color I = 13;
	SU  T = 50 C = 40 N = color I = 13;
	SU  T = 51 C = 40 N = color I = 13;
	SU  T = 52 C = 40 N = color I = 13;
	SU  T = 53 C = 40 N = color I = 13;
	SU  T = 54 C = 40 N = color I = 13;
	SU  T = 55 C = 40 N = color I = 13;
	SU  T = 56 C = 40 N = color I = 13;
	SU  T = 57 C = 40 N = color I = 13;
	SU  T = 58 C = 40 N = color I = 13;
	SU  T = 59 C = 40 N = color I = 13;
	SU  T = 60 C = 40 N = color I = 13;
	SU  T = 61 C = 40 N = color I = 13;
	SU  T = 62 C = 40 N = color I = 13;
	SU  T = 63 C = 40 N = color I = 13;
	SU  T = 64 C = 40 N = color I = 13;
	SU  T = 65 C = 40 N = color I = 13;
	SU  T = 66 C = 40 N = color I = 13;
	SU  T = 67 C = 40 N = color I = 13;
	SU  T = 68 C = 40 N = color I = 13;
	SU  T = 69 C = 40 N = color I = 13;
	SU  T = 70 C = 40 N = color I = 13;
	SU  T = 71 C = 40 N = color I = 13;
	SU  T = 72 C = 40 N = color I = 13;
	SU  T = 73 C = 40 N = color I = 13;
	SU  T = 74 C = 40 N = color I = 13;
	SU  T = 75 C = 40 N = color I = 13;
	SU  T = 76 C = 40 N = color I = 13;
	SU  T = 77 C = 40 N = color I = 13;
	SU  T = 78 C = 40 N = color I = 13;
	SU  T = 79 C = 40 N = color I = 13;
	SU  T = 80 C = 40 N = color I = 13;
	SU  T = 81 C = 40 N = color I = 13;
	SU  T = 82 C = 40 N = color I = 13;
	SU  T = 83 C = 40 N = color I = 13;
	SU  T = 84 C = 40 N = color I = 13;
	SU  T = 85 C = 40 N = color I = 13;
	SU  T = 86 C = 40 N = color I = 13;
	SU  T = 87 C = 40 N = color I = 13;
	SU  T = 88 C = 40 N = color I = 13;
	SU  T = 89 C = 40 N = color I = 13;
	SU  T = 90 C = 40 N = color I = 13;
	SU  T = 91 C = 40 N = color I = 13;
	SU  T = 92 C = 40 N = color I = 13;
	SU  T = 93 C = 40 N = color I = 13;
	SU  T = 94 C = 40 N = color I = 13;
	SU  T = 95 C = 40 N = color I = 13;
	SU  T = 96 C = 40 N = color I = 13;
	SU  T = 97 C = 40 N = color I = 13;
	SU  T = 98 C = 40 N = color I = 13;
	SU  T = 99 C = 40 N = color I = 13;
	SU  T = 100 C = 40 N = color I = 13;
	SU  T = 101 C = 40 N = color I = 13;
	SU  T = 102 C = 40 N = color I = 13;
	SU  T = 103 C = 40 N = color I = 13;
	SU  T = 104 C = 40 N = color I = 13;
	SU  T = 105 C = 40 N = color I = 13;
	SU  T = 106 C = 40 N = color I = 13;
	SU  T = 107 C = 40 N = color I = 13;
	SU  T = 108 C = 40 N = color I = 13;
	SU  T = 109 C = 40 N = color I = 13;
	SU  T = 110 C = 40 N = color I = 13;
	SU  T = 111 C = 40 N = color I = 13;
	SU  T = 112 C = 40 N = color I = 13;
	SU  T = 113 C = 40 N = color I = 13;
	SU  T = 114 C = 40 N = color I = 13;
	SU  T = 115 C = 40 N = color I = 13;
	SU  T = 116 C = 40 N = color I = 13;
	SU  T = 117 C = 40 N = color I = 13;
	SU  T = 118 C = 40 N = color I = 13;
	SU  T = 119 C = 40 N = color I = 13;
	SU  T = 120 C = 40 N = color I = 13;
	SU  T = 121 C = 40 N = color I = 13;
	SU  T = 122 C = 40 N = color I = 13;
	SU  T = 123 C = 40 N = color I = 13;
	SU  T = 124 C = 40 N = color I = 13;
	SU  T = 125 C = 40 N = color I = 13;
	SU  T = 126 C = 40 N = color I = 13;
	SU  T = 127 C = 40 N = color I = 13;

	SU  T = 1 C = 41 N = color I = 13;
	SU  T = 2 C = 41 N = color I = 13;
	SU  T = 3 C = 41 N = color I = 13;
	SU  T = 4 C = 41 N = color I = 13;
	SU  T = 5 C = 41 N = color I = 13;
	SU  T = 6 C = 41 N = color I = 13;
	SU  T = 7 C = 41 N = color I = 13;
	SU  T = 8 C = 41 N = color I = 13;
	SU  T = 9 C = 41 N = color I = 13;
	SU  T = 10 C = 41 N = color I = 13;
	SU  T = 11 C = 41 N = color I = 13;
	SU  T = 12 C = 41 N = color I = 13;
	SU  T = 13 C = 41 N = color I = 13;
	SU  T = 14 C = 41 N = color I = 13;
	SU  T = 15 C = 41 N = color I = 13;
	SU  T = 16 C = 41 N = color I = 13;
	SU  T = 17 C = 41 N = color I = 13;
	SU  T = 18 C = 41 N = color I = 9;
	SU  T = 20 C = 41 N = color I = 13;
	SU  T = 21 C = 41 N = color I = 13;
	SU  T = 22 C = 41 N = color I = 13;
	SU  T = 23 C = 41 N = color I = 13;
	SU  T = 24 C = 41 N = color I = 13;
	SU  T = 25 C = 41 N = color I = 13;
	SU  T = 26 C = 41 N = color I = 13;
	SU  T = 27 C = 41 N = color I = 13;
	SU  T = 28 C = 41 N = color I = 13;
	SU  T = 29 C = 41 N = color I = 13;
	SU  T = 30 C = 41 N = color I = 13;
	SU  T = 31 C = 41 N = color I = 13;
	SU  T = 32 C = 41 N = color I = 13;
	SU  T = 33 C = 41 N = color I = 13;
	SU  T = 34 C = 41 N = color I = 13;
	SU  T = 35 C = 41 N = color I = 13;
	SU  T = 36 C = 41 N = color I = 13;
	SU  T = 37 C = 41 N = color I = 13;
	SU  T = 38 C = 41 N = color I = 13;
	SU  T = 39 C = 41 N = color I = 13;
	SU  T = 40 C = 41 N = color I = 13;
	SU  T = 41 C = 41 N = color I = 13;
	SU  T = 42 C = 41 N = color I = 13;
	SU  T = 43 C = 41 N = color I = 13;
	SU  T = 44 C = 41 N = color I = 13;
	SU  T = 45 C = 41 N = color I = 13;
	SU  T = 46 C = 41 N = color I = 13;
	SU  T = 47 C = 41 N = color I = 13;
	SU  T = 48 C = 41 N = color I = 13;
	SU  T = 49 C = 41 N = color I = 13;
	SU  T = 50 C = 41 N = color I = 13;
	SU  T = 51 C = 41 N = color I = 13;
	SU  T = 52 C = 41 N = color I = 13;
	SU  T = 53 C = 41 N = color I = 13;
	SU  T = 54 C = 41 N = color I = 13;
	SU  T = 55 C = 41 N = color I = 13;
	SU  T = 56 C = 41 N = color I = 13;
	SU  T = 57 C = 41 N = color I = 13;
	SU  T = 58 C = 41 N = color I = 13;
	SU  T = 59 C = 41 N = color I = 13;
	SU  T = 60 C = 41 N = color I = 13;
	SU  T = 61 C = 41 N = color I = 13;
	SU  T = 62 C = 41 N = color I = 13;
	SU  T = 63 C = 41 N = color I = 13;
	SU  T = 64 C = 41 N = color I = 13;
	SU  T = 65 C = 41 N = color I = 13;
	SU  T = 66 C = 41 N = color I = 13;
	SU  T = 67 C = 41 N = color I = 13;
	SU  T = 68 C = 41 N = color I = 13;
	SU  T = 69 C = 41 N = color I = 13;
	SU  T = 70 C = 41 N = color I = 13;
	SU  T = 71 C = 41 N = color I = 13;
	SU  T = 72 C = 41 N = color I = 13;
	SU  T = 73 C = 41 N = color I = 13;
	SU  T = 74 C = 41 N = color I = 13;
	SU  T = 75 C = 41 N = color I = 13;
	SU  T = 76 C = 41 N = color I = 13;
	SU  T = 77 C = 41 N = color I = 13;
	SU  T = 78 C = 41 N = color I = 13;
	SU  T = 79 C = 41 N = color I = 13;
	SU  T = 80 C = 41 N = color I = 13;
	SU  T = 81 C = 41 N = color I = 13;
	SU  T = 82 C = 41 N = color I = 13;
	SU  T = 83 C = 41 N = color I = 13;
	SU  T = 84 C = 41 N = color I = 13;
	SU  T = 85 C = 41 N = color I = 13;
	SU  T = 86 C = 41 N = color I = 13;
	SU  T = 87 C = 41 N = color I = 13;
	SU  T = 88 C = 41 N = color I = 13;
	SU  T = 89 C = 41 N = color I = 13;
	SU  T = 90 C = 41 N = color I = 13;
	SU  T = 91 C = 41 N = color I = 13;
	SU  T = 92 C = 41 N = color I = 13;
	SU  T = 93 C = 41 N = color I = 13;
	SU  T = 94 C = 41 N = color I = 13;
	SU  T = 95 C = 41 N = color I = 13;
	SU  T = 96 C = 41 N = color I = 13;
	SU  T = 97 C = 41 N = color I = 13;
	SU  T = 98 C = 41 N = color I = 13;
	SU  T = 99 C = 41 N = color I = 13;
	SU  T = 100 C = 41 N = color I = 13;
	SU  T = 101 C = 41 N = color I = 13;
	SU  T = 102 C = 41 N = color I = 13;
	SU  T = 103 C = 41 N = color I = 13;
	SU  T = 104 C = 41 N = color I = 13;
	SU  T = 105 C = 41 N = color I = 13;
	SU  T = 106 C = 41 N = color I = 13;
	SU  T = 107 C = 41 N = color I = 13;
	SU  T = 108 C = 41 N = color I = 13;
	SU  T = 109 C = 41 N = color I = 13;
	SU  T = 110 C = 41 N = color I = 13;
	SU  T = 111 C = 41 N = color I = 13;
	SU  T = 112 C = 41 N = color I = 13;
	SU  T = 113 C = 41 N = color I = 13;
	SU  T = 114 C = 41 N = color I = 13;
	SU  T = 115 C = 41 N = color I = 13;
	SU  T = 116 C = 41 N = color I = 13;
	SU  T = 117 C = 41 N = color I = 13;
	SU  T = 118 C = 41 N = color I = 13;
	SU  T = 119 C = 41 N = color I = 13;
	SU  T = 120 C = 41 N = color I = 13;
	SU  T = 121 C = 41 N = color I = 13;
	SU  T = 122 C = 41 N = color I = 13;
	SU  T = 123 C = 41 N = color I = 13;
	SU  T = 124 C = 41 N = color I = 13;
	SU  T = 125 C = 41 N = color I = 13;
	SU  T = 126 C = 41 N = color I = 13;
	SU  T = 127 C = 41 N = color I = 13;

	SU  T = 1 C = 42 N = color I = 13;
	SU  T = 2 C = 42 N = color I = 13;
	SU  T = 3 C = 42 N = color I = 13;
	SU  T = 4 C = 42 N = color I = 13;
	SU  T = 5 C = 42 N = color I = 13;
	SU  T = 6 C = 42 N = color I = 13;
	SU  T = 7 C = 42 N = color I = 13;
	SU  T = 8 C = 42 N = color I = 13;
	SU  T = 9 C = 42 N = color I = 13;
	SU  T = 10 C = 42 N = color I = 13;
	SU  T = 11 C = 42 N = color I = 13;
	SU  T = 12 C = 42 N = color I = 13;
	SU  T = 13 C = 42 N = color I = 13;
	SU  T = 14 C = 42 N = color I = 13;
	SU  T = 15 C = 42 N = color I = 13;
	SU  T = 16 C = 42 N = color I = 13;
	SU  T = 17 C = 42 N = color I = 13;
	SU  T = 18 C = 42 N = color I = 9;
	SU  T = 20 C = 42 N = color I = 13;
	SU  T = 21 C = 42 N = color I = 13;
	SU  T = 22 C = 42 N = color I = 13;
	SU  T = 23 C = 42 N = color I = 13;
	SU  T = 24 C = 42 N = color I = 13;
	SU  T = 25 C = 42 N = color I = 13;
	SU  T = 26 C = 42 N = color I = 13;
	SU  T = 27 C = 42 N = color I = 13;
	SU  T = 28 C = 42 N = color I = 13;
	SU  T = 29 C = 42 N = color I = 13;
	SU  T = 30 C = 42 N = color I = 13;
	SU  T = 31 C = 42 N = color I = 13;
	SU  T = 32 C = 42 N = color I = 13;
	SU  T = 33 C = 42 N = color I = 13;
	SU  T = 34 C = 42 N = color I = 13;
	SU  T = 35 C = 42 N = color I = 13;
	SU  T = 36 C = 42 N = color I = 13;
	SU  T = 37 C = 42 N = color I = 13;
	SU  T = 38 C = 42 N = color I = 13;
	SU  T = 39 C = 42 N = color I = 13;
	SU  T = 40 C = 42 N = color I = 13;
	SU  T = 41 C = 42 N = color I = 13;
	SU  T = 42 C = 42 N = color I = 13;
	SU  T = 43 C = 42 N = color I = 13;
	SU  T = 44 C = 42 N = color I = 13;
	SU  T = 45 C = 42 N = color I = 13;
	SU  T = 46 C = 42 N = color I = 13;
	SU  T = 47 C = 42 N = color I = 13;
	SU  T = 48 C = 42 N = color I = 13;
	SU  T = 49 C = 42 N = color I = 13;
	SU  T = 50 C = 42 N = color I = 13;
	SU  T = 51 C = 42 N = color I = 13;
	SU  T = 52 C = 42 N = color I = 13;
	SU  T = 53 C = 42 N = color I = 13;
	SU  T = 54 C = 42 N = color I = 13;
	SU  T = 55 C = 42 N = color I = 13;
	SU  T = 56 C = 42 N = color I = 13;
	SU  T = 57 C = 42 N = color I = 13;
	SU  T = 58 C = 42 N = color I = 13;
	SU  T = 59 C = 42 N = color I = 13;
	SU  T = 60 C = 42 N = color I = 13;
	SU  T = 61 C = 42 N = color I = 13;
	SU  T = 62 C = 42 N = color I = 13;
	SU  T = 63 C = 42 N = color I = 13;
	SU  T = 64 C = 42 N = color I = 13;
	SU  T = 65 C = 42 N = color I = 13;
	SU  T = 66 C = 42 N = color I = 13;
	SU  T = 67 C = 42 N = color I = 13;
	SU  T = 68 C = 42 N = color I = 13;
	SU  T = 69 C = 42 N = color I = 13;
	SU  T = 70 C = 42 N = color I = 13;
	SU  T = 71 C = 42 N = color I = 13;
	SU  T = 72 C = 42 N = color I = 13;
	SU  T = 73 C = 42 N = color I = 13;
	SU  T = 74 C = 42 N = color I = 13;
	SU  T = 75 C = 42 N = color I = 13;
	SU  T = 76 C = 42 N = color I = 13;
	SU  T = 77 C = 42 N = color I = 13;
	SU  T = 78 C = 42 N = color I = 13;
	SU  T = 79 C = 42 N = color I = 13;
	SU  T = 80 C = 42 N = color I = 13;
	SU  T = 81 C = 42 N = color I = 13;
	SU  T = 82 C = 42 N = color I = 13;
	SU  T = 83 C = 42 N = color I = 13;
	SU  T = 84 C = 42 N = color I = 13;
	SU  T = 85 C = 42 N = color I = 13;
	SU  T = 86 C = 42 N = color I = 13;
	SU  T = 87 C = 42 N = color I = 13;
	SU  T = 88 C = 42 N = color I = 13;
	SU  T = 89 C = 42 N = color I = 13;
	SU  T = 90 C = 42 N = color I = 13;
	SU  T = 91 C = 42 N = color I = 13;
	SU  T = 92 C = 42 N = color I = 13;
	SU  T = 93 C = 42 N = color I = 13;
	SU  T = 94 C = 42 N = color I = 13;
	SU  T = 95 C = 42 N = color I = 13;
	SU  T = 96 C = 42 N = color I = 13;
	SU  T = 97 C = 42 N = color I = 13;
	SU  T = 98 C = 42 N = color I = 13;
	SU  T = 99 C = 42 N = color I = 13;
	SU  T = 100 C = 42 N = color I = 13;
	SU  T = 101 C = 42 N = color I = 13;
	SU  T = 102 C = 42 N = color I = 13;
	SU  T = 103 C = 42 N = color I = 13;
	SU  T = 104 C = 42 N = color I = 13;
	SU  T = 105 C = 42 N = color I = 13;
	SU  T = 106 C = 42 N = color I = 13;
	SU  T = 107 C = 42 N = color I = 13;
	SU  T = 108 C = 42 N = color I = 13;
	SU  T = 109 C = 42 N = color I = 13;
	SU  T = 110 C = 42 N = color I = 13;
	SU  T = 111 C = 42 N = color I = 13;
	SU  T = 112 C = 42 N = color I = 13;
	SU  T = 113 C = 42 N = color I = 13;
	SU  T = 114 C = 42 N = color I = 13;
	SU  T = 115 C = 42 N = color I = 13;
	SU  T = 116 C = 42 N = color I = 13;
	SU  T = 117 C = 42 N = color I = 13;
	SU  T = 118 C = 42 N = color I = 13;
	SU  T = 119 C = 42 N = color I = 13;
	SU  T = 120 C = 42 N = color I = 13;
	SU  T = 121 C = 42 N = color I = 13;
	SU  T = 122 C = 42 N = color I = 13;
	SU  T = 123 C = 42 N = color I = 13;
	SU  T = 124 C = 42 N = color I = 13;
	SU  T = 125 C = 42 N = color I = 13;
	SU  T = 126 C = 42 N = color I = 13;
	SU  T = 127 C = 42 N = color I = 13;

	SU  T = 1 C = 43 N = color I = 13;
	SU  T = 2 C = 43 N = color I = 13;
	SU  T = 3 C = 43 N = color I = 13;
	SU  T = 4 C = 43 N = color I = 13;
	SU  T = 5 C = 43 N = color I = 13;
	SU  T = 6 C = 43 N = color I = 13;
	SU  T = 7 C = 43 N = color I = 13;
	SU  T = 8 C = 43 N = color I = 13;
	SU  T = 9 C = 43 N = color I = 13;
	SU  T = 10 C = 43 N = color I = 13;
	SU  T = 11 C = 43 N = color I = 13;
	SU  T = 12 C = 43 N = color I = 13;
	SU  T = 13 C = 43 N = color I = 13;
	SU  T = 14 C = 43 N = color I = 13;
	SU  T = 15 C = 43 N = color I = 13;
	SU  T = 16 C = 43 N = color I = 13;
	SU  T = 17 C = 43 N = color I = 13;
	SU  T = 18 C = 43 N = color I = 9;
	SU  T = 20 C = 43 N = color I = 13;
	SU  T = 21 C = 43 N = color I = 13;
	SU  T = 22 C = 43 N = color I = 13;
	SU  T = 23 C = 43 N = color I = 13;
	SU  T = 24 C = 43 N = color I = 13;
	SU  T = 25 C = 43 N = color I = 13;
	SU  T = 26 C = 43 N = color I = 13;
	SU  T = 27 C = 43 N = color I = 13;
	SU  T = 28 C = 43 N = color I = 13;
	SU  T = 29 C = 43 N = color I = 13;
	SU  T = 30 C = 43 N = color I = 13;
	SU  T = 31 C = 43 N = color I = 13;
	SU  T = 32 C = 43 N = color I = 13;
	SU  T = 33 C = 43 N = color I = 13;
	SU  T = 34 C = 43 N = color I = 13;
	SU  T = 35 C = 43 N = color I = 13;
	SU  T = 36 C = 43 N = color I = 13;
	SU  T = 37 C = 43 N = color I = 13;
	SU  T = 38 C = 43 N = color I = 13;
	SU  T = 39 C = 43 N = color I = 13;
	SU  T = 40 C = 43 N = color I = 13;
	SU  T = 41 C = 43 N = color I = 13;
	SU  T = 42 C = 43 N = color I = 13;
	SU  T = 43 C = 43 N = color I = 13;
	SU  T = 44 C = 43 N = color I = 13;
	SU  T = 45 C = 43 N = color I = 13;
	SU  T = 46 C = 43 N = color I = 13;
	SU  T = 47 C = 43 N = color I = 13;
	SU  T = 48 C = 43 N = color I = 13;
	SU  T = 49 C = 43 N = color I = 13;
	SU  T = 50 C = 43 N = color I = 13;
	SU  T = 51 C = 43 N = color I = 13;
	SU  T = 52 C = 43 N = color I = 13;
	SU  T = 53 C = 43 N = color I = 13;
	SU  T = 54 C = 43 N = color I = 13;
	SU  T = 55 C = 43 N = color I = 13;
	SU  T = 56 C = 43 N = color I = 13;
	SU  T = 57 C = 43 N = color I = 13;
	SU  T = 58 C = 43 N = color I = 13;
	SU  T = 59 C = 43 N = color I = 13;
	SU  T = 60 C = 43 N = color I = 13;
	SU  T = 61 C = 43 N = color I = 13;
	SU  T = 62 C = 43 N = color I = 13;
	SU  T = 63 C = 43 N = color I = 13;
	SU  T = 64 C = 43 N = color I = 13;
	SU  T = 65 C = 43 N = color I = 13;
	SU  T = 66 C = 43 N = color I = 13;
	SU  T = 67 C = 43 N = color I = 13;
	SU  T = 68 C = 43 N = color I = 13;
	SU  T = 69 C = 43 N = color I = 13;
	SU  T = 70 C = 43 N = color I = 13;
	SU  T = 71 C = 43 N = color I = 13;
	SU  T = 72 C = 43 N = color I = 13;
	SU  T = 73 C = 43 N = color I = 13;
	SU  T = 74 C = 43 N = color I = 13;
	SU  T = 75 C = 43 N = color I = 13;
	SU  T = 76 C = 43 N = color I = 13;
	SU  T = 77 C = 43 N = color I = 13;
	SU  T = 78 C = 43 N = color I = 13;
	SU  T = 79 C = 43 N = color I = 13;
	SU  T = 80 C = 43 N = color I = 13;
	SU  T = 81 C = 43 N = color I = 13;
	SU  T = 82 C = 43 N = color I = 13;
	SU  T = 83 C = 43 N = color I = 13;
	SU  T = 84 C = 43 N = color I = 13;
	SU  T = 85 C = 43 N = color I = 13;
	SU  T = 86 C = 43 N = color I = 13;
	SU  T = 87 C = 43 N = color I = 13;
	SU  T = 88 C = 43 N = color I = 13;
	SU  T = 89 C = 43 N = color I = 13;
	SU  T = 90 C = 43 N = color I = 13;
	SU  T = 91 C = 43 N = color I = 13;
	SU  T = 92 C = 43 N = color I = 13;
	SU  T = 93 C = 43 N = color I = 13;
	SU  T = 94 C = 43 N = color I = 13;
	SU  T = 95 C = 43 N = color I = 13;
	SU  T = 96 C = 43 N = color I = 13;
	SU  T = 97 C = 43 N = color I = 13;
	SU  T = 98 C = 43 N = color I = 13;
	SU  T = 99 C = 43 N = color I = 13;
	SU  T = 100 C = 43 N = color I = 13;
	SU  T = 101 C = 43 N = color I = 13;
	SU  T = 102 C = 43 N = color I = 13;
	SU  T = 103 C = 43 N = color I = 13;
	SU  T = 104 C = 43 N = color I = 13;
	SU  T = 105 C = 43 N = color I = 13;
	SU  T = 106 C = 43 N = color I = 13;
	SU  T = 107 C = 43 N = color I = 13;
	SU  T = 108 C = 43 N = color I = 13;
	SU  T = 109 C = 43 N = color I = 13;
	SU  T = 110 C = 43 N = color I = 13;
	SU  T = 111 C = 43 N = color I = 13;
	SU  T = 112 C = 43 N = color I = 13;
	SU  T = 113 C = 43 N = color I = 13;
	SU  T = 114 C = 43 N = color I = 13;
	SU  T = 115 C = 43 N = color I = 13;
	SU  T = 116 C = 43 N = color I = 13;
	SU  T = 117 C = 43 N = color I = 13;
	SU  T = 118 C = 43 N = color I = 13;
	SU  T = 119 C = 43 N = color I = 13;
	SU  T = 120 C = 43 N = color I = 13;
	SU  T = 121 C = 43 N = color I = 13;
	SU  T = 122 C = 43 N = color I = 13;
	SU  T = 123 C = 43 N = color I = 13;
	SU  T = 124 C = 43 N = color I = 13;
	SU  T = 125 C = 43 N = color I = 13;
	SU  T = 126 C = 43 N = color I = 13;
	SU  T = 127 C = 43 N = color I = 13;

	SU  T = 1 C = 44 N = color I = 13;
	SU  T = 2 C = 44 N = color I = 13;
	SU  T = 3 C = 44 N = color I = 13;
	SU  T = 4 C = 44 N = color I = 13;
	SU  T = 5 C = 44 N = color I = 13;
	SU  T = 6 C = 44 N = color I = 13;
	SU  T = 7 C = 44 N = color I = 13;
	SU  T = 8 C = 44 N = color I = 13;
	SU  T = 9 C = 44 N = color I = 13;
	SU  T = 10 C = 44 N = color I = 13;
	SU  T = 11 C = 44 N = color I = 13;
	SU  T = 12 C = 44 N = color I = 13;
	SU  T = 13 C = 44 N = color I = 13;
	SU  T = 14 C = 44 N = color I = 13;
	SU  T = 15 C = 44 N = color I = 13;
	SU  T = 16 C = 44 N = color I = 13;
	SU  T = 17 C = 44 N = color I = 13;
	SU  T = 18 C = 44 N = color I = 9;
	SU  T = 20 C = 44 N = color I = 13;
	SU  T = 21 C = 44 N = color I = 13;
	SU  T = 22 C = 44 N = color I = 13;
	SU  T = 23 C = 44 N = color I = 13;
	SU  T = 24 C = 44 N = color I = 13;
	SU  T = 25 C = 44 N = color I = 13;
	SU  T = 26 C = 44 N = color I = 13;
	SU  T = 27 C = 44 N = color I = 13;
	SU  T = 28 C = 44 N = color I = 13;
	SU  T = 29 C = 44 N = color I = 13;
	SU  T = 30 C = 44 N = color I = 13;
	SU  T = 31 C = 44 N = color I = 13;
	SU  T = 32 C = 44 N = color I = 13;
	SU  T = 33 C = 44 N = color I = 13;
	SU  T = 34 C = 44 N = color I = 13;
	SU  T = 35 C = 44 N = color I = 13;
	SU  T = 36 C = 44 N = color I = 13;
	SU  T = 37 C = 44 N = color I = 13;
	SU  T = 38 C = 44 N = color I = 13;
	SU  T = 39 C = 44 N = color I = 13;
	SU  T = 40 C = 44 N = color I = 13;
	SU  T = 41 C = 44 N = color I = 13;
	SU  T = 42 C = 44 N = color I = 13;
	SU  T = 43 C = 44 N = color I = 13;
	SU  T = 44 C = 44 N = color I = 13;
	SU  T = 45 C = 44 N = color I = 13;
	SU  T = 46 C = 44 N = color I = 13;
	SU  T = 47 C = 44 N = color I = 13;
	SU  T = 48 C = 44 N = color I = 13;
	SU  T = 49 C = 44 N = color I = 13;
	SU  T = 50 C = 44 N = color I = 13;
	SU  T = 51 C = 44 N = color I = 13;
	SU  T = 52 C = 44 N = color I = 13;
	SU  T = 53 C = 44 N = color I = 13;
	SU  T = 54 C = 44 N = color I = 13;
	SU  T = 55 C = 44 N = color I = 13;
	SU  T = 56 C = 44 N = color I = 13;
	SU  T = 57 C = 44 N = color I = 13;
	SU  T = 58 C = 44 N = color I = 13;
	SU  T = 59 C = 44 N = color I = 13;
	SU  T = 60 C = 44 N = color I = 13;
	SU  T = 61 C = 44 N = color I = 13;
	SU  T = 62 C = 44 N = color I = 13;
	SU  T = 63 C = 44 N = color I = 13;
	SU  T = 64 C = 44 N = color I = 13;
	SU  T = 65 C = 44 N = color I = 13;
	SU  T = 66 C = 44 N = color I = 13;
	SU  T = 67 C = 44 N = color I = 13;
	SU  T = 68 C = 44 N = color I = 13;
	SU  T = 69 C = 44 N = color I = 13;
	SU  T = 70 C = 44 N = color I = 13;
	SU  T = 71 C = 44 N = color I = 13;
	SU  T = 72 C = 44 N = color I = 13;
	SU  T = 73 C = 44 N = color I = 13;
	SU  T = 74 C = 44 N = color I = 13;
	SU  T = 75 C = 44 N = color I = 13;
	SU  T = 76 C = 44 N = color I = 13;
	SU  T = 77 C = 44 N = color I = 13;
	SU  T = 78 C = 44 N = color I = 13;
	SU  T = 79 C = 44 N = color I = 13;
	SU  T = 80 C = 44 N = color I = 13;
	SU  T = 81 C = 44 N = color I = 13;
	SU  T = 82 C = 44 N = color I = 13;
	SU  T = 83 C = 44 N = color I = 13;
	SU  T = 84 C = 44 N = color I = 13;
	SU  T = 85 C = 44 N = color I = 13;
	SU  T = 86 C = 44 N = color I = 13;
	SU  T = 87 C = 44 N = color I = 13;
	SU  T = 88 C = 44 N = color I = 13;
	SU  T = 89 C = 44 N = color I = 13;
	SU  T = 90 C = 44 N = color I = 13;
	SU  T = 91 C = 44 N = color I = 13;
	SU  T = 92 C = 44 N = color I = 13;
	SU  T = 93 C = 44 N = color I = 13;
	SU  T = 94 C = 44 N = color I = 13;
	SU  T = 95 C = 44 N = color I = 13;
	SU  T = 96 C = 44 N = color I = 13;
	SU  T = 97 C = 44 N = color I = 13;
	SU  T = 98 C = 44 N = color I = 13;
	SU  T = 99 C = 44 N = color I = 13;
	SU  T = 100 C = 44 N = color I = 13;
	SU  T = 101 C = 44 N = color I = 13;
	SU  T = 102 C = 44 N = color I = 13;
	SU  T = 103 C = 44 N = color I = 13;
	SU  T = 104 C = 44 N = color I = 13;
	SU  T = 105 C = 44 N = color I = 13;
	SU  T = 106 C = 44 N = color I = 13;
	SU  T = 107 C = 44 N = color I = 13;
	SU  T = 108 C = 44 N = color I = 13;
	SU  T = 109 C = 44 N = color I = 13;
	SU  T = 110 C = 44 N = color I = 13;
	SU  T = 111 C = 44 N = color I = 13;
	SU  T = 112 C = 44 N = color I = 13;
	SU  T = 113 C = 44 N = color I = 13;
	SU  T = 114 C = 44 N = color I = 13;
	SU  T = 115 C = 44 N = color I = 13;
	SU  T = 116 C = 44 N = color I = 13;
	SU  T = 117 C = 44 N = color I = 13;
	SU  T = 118 C = 44 N = color I = 13;
	SU  T = 119 C = 44 N = color I = 13;
	SU  T = 120 C = 44 N = color I = 13;
	SU  T = 121 C = 44 N = color I = 13;
	SU  T = 122 C = 44 N = color I = 13;
	SU  T = 123 C = 44 N = color I = 13;
	SU  T = 124 C = 44 N = color I = 13;
	SU  T = 125 C = 44 N = color I = 13;
	SU  T = 126 C = 44 N = color I = 13;
	SU  T = 127 C = 44 N = color I = 13;

	SU  T = 1 C = 45 N = color I = 13;
	SU  T = 2 C = 45 N = color I = 13;
	SU  T = 3 C = 45 N = color I = 13;
	SU  T = 4 C = 45 N = color I = 13;
	SU  T = 5 C = 45 N = color I = 13;
	SU  T = 6 C = 45 N = color I = 13;
	SU  T = 7 C = 45 N = color I = 13;
	SU  T = 8 C = 45 N = color I = 13;
	SU  T = 9 C = 45 N = color I = 13;
	SU  T = 10 C = 45 N = color I = 13;
	SU  T = 11 C = 45 N = color I = 13;
	SU  T = 12 C = 45 N = color I = 13;
	SU  T = 13 C = 45 N = color I = 13;
	SU  T = 14 C = 45 N = color I = 13;
	SU  T = 15 C = 45 N = color I = 13;
	SU  T = 16 C = 45 N = color I = 13;
	SU  T = 17 C = 45 N = color I = 13;
	SU  T = 18 C = 45 N = color I = 9;
	SU  T = 20 C = 45 N = color I = 13;
	SU  T = 21 C = 45 N = color I = 13;
	SU  T = 22 C = 45 N = color I = 13;
	SU  T = 23 C = 45 N = color I = 13;
	SU  T = 24 C = 45 N = color I = 13;
	SU  T = 25 C = 45 N = color I = 13;
	SU  T = 26 C = 45 N = color I = 13;
	SU  T = 27 C = 45 N = color I = 13;
	SU  T = 28 C = 45 N = color I = 13;
	SU  T = 29 C = 45 N = color I = 13;
	SU  T = 30 C = 45 N = color I = 13;
	SU  T = 31 C = 45 N = color I = 13;
	SU  T = 32 C = 45 N = color I = 13;
	SU  T = 33 C = 45 N = color I = 13;
	SU  T = 34 C = 45 N = color I = 13;
	SU  T = 35 C = 45 N = color I = 13;
	SU  T = 36 C = 45 N = color I = 13;
	SU  T = 37 C = 45 N = color I = 13;
	SU  T = 38 C = 45 N = color I = 13;
	SU  T = 39 C = 45 N = color I = 13;
	SU  T = 40 C = 45 N = color I = 13;
	SU  T = 41 C = 45 N = color I = 13;
	SU  T = 42 C = 45 N = color I = 13;
	SU  T = 43 C = 45 N = color I = 13;
	SU  T = 44 C = 45 N = color I = 13;
	SU  T = 45 C = 45 N = color I = 13;
	SU  T = 46 C = 45 N = color I = 13;
	SU  T = 47 C = 45 N = color I = 13;
	SU  T = 48 C = 45 N = color I = 13;
	SU  T = 49 C = 45 N = color I = 13;
	SU  T = 50 C = 45 N = color I = 13;
	SU  T = 51 C = 45 N = color I = 13;
	SU  T = 52 C = 45 N = color I = 13;
	SU  T = 53 C = 45 N = color I = 13;
	SU  T = 54 C = 45 N = color I = 13;
	SU  T = 55 C = 45 N = color I = 13;
	SU  T = 56 C = 45 N = color I = 13;
	SU  T = 57 C = 45 N = color I = 13;
	SU  T = 58 C = 45 N = color I = 13;
	SU  T = 59 C = 45 N = color I = 13;
	SU  T = 60 C = 45 N = color I = 13;
	SU  T = 61 C = 45 N = color I = 13;
	SU  T = 62 C = 45 N = color I = 13;
	SU  T = 63 C = 45 N = color I = 13;
	SU  T = 64 C = 45 N = color I = 13;
	SU  T = 65 C = 45 N = color I = 13;
	SU  T = 66 C = 45 N = color I = 13;
	SU  T = 67 C = 45 N = color I = 13;
	SU  T = 68 C = 45 N = color I = 13;
	SU  T = 69 C = 45 N = color I = 13;
	SU  T = 70 C = 45 N = color I = 13;
	SU  T = 71 C = 45 N = color I = 13;
	SU  T = 72 C = 45 N = color I = 13;
	SU  T = 73 C = 45 N = color I = 13;
	SU  T = 74 C = 45 N = color I = 13;
	SU  T = 75 C = 45 N = color I = 13;
	SU  T = 76 C = 45 N = color I = 13;
	SU  T = 77 C = 45 N = color I = 13;
	SU  T = 78 C = 45 N = color I = 13;
	SU  T = 79 C = 45 N = color I = 13;
	SU  T = 80 C = 45 N = color I = 13;
	SU  T = 81 C = 45 N = color I = 13;
	SU  T = 82 C = 45 N = color I = 13;
	SU  T = 83 C = 45 N = color I = 13;
	SU  T = 84 C = 45 N = color I = 13;
	SU  T = 85 C = 45 N = color I = 13;
	SU  T = 86 C = 45 N = color I = 13;
	SU  T = 87 C = 45 N = color I = 13;
	SU  T = 88 C = 45 N = color I = 13;
	SU  T = 89 C = 45 N = color I = 13;
	SU  T = 90 C = 45 N = color I = 13;
	SU  T = 91 C = 45 N = color I = 13;
	SU  T = 92 C = 45 N = color I = 13;
	SU  T = 93 C = 45 N = color I = 13;
	SU  T = 94 C = 45 N = color I = 13;
	SU  T = 95 C = 45 N = color I = 13;
	SU  T = 96 C = 45 N = color I = 13;
	SU  T = 97 C = 45 N = color I = 13;
	SU  T = 98 C = 45 N = color I = 13;
	SU  T = 99 C = 45 N = color I = 13;
	SU  T = 100 C = 45 N = color I = 13;
	SU  T = 101 C = 45 N = color I = 13;
	SU  T = 102 C = 45 N = color I = 13;
	SU  T = 103 C = 45 N = color I = 13;
	SU  T = 104 C = 45 N = color I = 13;
	SU  T = 105 C = 45 N = color I = 13;
	SU  T = 106 C = 45 N = color I = 13;
	SU  T = 107 C = 45 N = color I = 13;
	SU  T = 108 C = 45 N = color I = 13;
	SU  T = 109 C = 45 N = color I = 13;
	SU  T = 110 C = 45 N = color I = 13;
	SU  T = 111 C = 45 N = color I = 13;
	SU  T = 112 C = 45 N = color I = 13;
	SU  T = 113 C = 45 N = color I = 13;
	SU  T = 114 C = 45 N = color I = 13;
	SU  T = 115 C = 45 N = color I = 13;
	SU  T = 116 C = 45 N = color I = 13;
	SU  T = 117 C = 45 N = color I = 13;
	SU  T = 118 C = 45 N = color I = 13;
	SU  T = 119 C = 45 N = color I = 13;
	SU  T = 120 C = 45 N = color I = 13;
	SU  T = 121 C = 45 N = color I = 13;
	SU  T = 122 C = 45 N = color I = 13;
	SU  T = 123 C = 45 N = color I = 13;
	SU  T = 124 C = 45 N = color I = 13;
	SU  T = 125 C = 45 N = color I = 13;
	SU  T = 126 C = 45 N = color I = 13;
	SU  T = 127 C = 45 N = color I = 13;

	SU  T = 1 C = 46 N = color I = 13;
	SU  T = 2 C = 46 N = color I = 13;
	SU  T = 3 C = 46 N = color I = 13;
	SU  T = 4 C = 46 N = color I = 13;
	SU  T = 5 C = 46 N = color I = 13;
	SU  T = 6 C = 46 N = color I = 13;
	SU  T = 7 C = 46 N = color I = 13;
	SU  T = 8 C = 46 N = color I = 13;
	SU  T = 9 C = 46 N = color I = 13;
	SU  T = 10 C = 46 N = color I = 13;
	SU  T = 11 C = 46 N = color I = 13;
	SU  T = 12 C = 46 N = color I = 13;
	SU  T = 13 C = 46 N = color I = 13;
	SU  T = 14 C = 46 N = color I = 13;
	SU  T = 15 C = 46 N = color I = 13;
	SU  T = 16 C = 46 N = color I = 13;
	SU  T = 17 C = 46 N = color I = 13;
	SU  T = 18 C = 46 N = color I = 9;
	SU  T = 20 C = 46 N = color I = 13;
	SU  T = 21 C = 46 N = color I = 13;
	SU  T = 22 C = 46 N = color I = 13;
	SU  T = 23 C = 46 N = color I = 13;
	SU  T = 24 C = 46 N = color I = 13;
	SU  T = 25 C = 46 N = color I = 13;
	SU  T = 26 C = 46 N = color I = 13;
	SU  T = 27 C = 46 N = color I = 13;
	SU  T = 28 C = 46 N = color I = 13;
	SU  T = 29 C = 46 N = color I = 13;
	SU  T = 30 C = 46 N = color I = 13;
	SU  T = 31 C = 46 N = color I = 13;
	SU  T = 32 C = 46 N = color I = 13;
	SU  T = 33 C = 46 N = color I = 13;
	SU  T = 34 C = 46 N = color I = 13;
	SU  T = 35 C = 46 N = color I = 13;
	SU  T = 36 C = 46 N = color I = 13;
	SU  T = 37 C = 46 N = color I = 13;
	SU  T = 38 C = 46 N = color I = 13;
	SU  T = 39 C = 46 N = color I = 13;
	SU  T = 40 C = 46 N = color I = 13;
	SU  T = 41 C = 46 N = color I = 13;
	SU  T = 42 C = 46 N = color I = 13;
	SU  T = 43 C = 46 N = color I = 13;
	SU  T = 44 C = 46 N = color I = 13;
	SU  T = 45 C = 46 N = color I = 13;
	SU  T = 46 C = 46 N = color I = 13;
	SU  T = 47 C = 46 N = color I = 13;
	SU  T = 48 C = 46 N = color I = 13;
	SU  T = 49 C = 46 N = color I = 13;
	SU  T = 50 C = 46 N = color I = 13;
	SU  T = 51 C = 46 N = color I = 13;
	SU  T = 52 C = 46 N = color I = 13;
	SU  T = 53 C = 46 N = color I = 13;
	SU  T = 54 C = 46 N = color I = 13;
	SU  T = 55 C = 46 N = color I = 13;
	SU  T = 56 C = 46 N = color I = 13;
	SU  T = 57 C = 46 N = color I = 13;
	SU  T = 58 C = 46 N = color I = 13;
	SU  T = 59 C = 46 N = color I = 13;
	SU  T = 60 C = 46 N = color I = 13;
	SU  T = 61 C = 46 N = color I = 13;
	SU  T = 62 C = 46 N = color I = 13;
	SU  T = 63 C = 46 N = color I = 13;
	SU  T = 64 C = 46 N = color I = 13;
	SU  T = 65 C = 46 N = color I = 13;
	SU  T = 66 C = 46 N = color I = 13;
	SU  T = 67 C = 46 N = color I = 13;
	SU  T = 68 C = 46 N = color I = 13;
	SU  T = 69 C = 46 N = color I = 13;
	SU  T = 70 C = 46 N = color I = 13;
	SU  T = 71 C = 46 N = color I = 13;
	SU  T = 72 C = 46 N = color I = 13;
	SU  T = 73 C = 46 N = color I = 13;
	SU  T = 74 C = 46 N = color I = 13;
	SU  T = 75 C = 46 N = color I = 13;
	SU  T = 76 C = 46 N = color I = 13;
	SU  T = 77 C = 46 N = color I = 13;
	SU  T = 78 C = 46 N = color I = 13;
	SU  T = 79 C = 46 N = color I = 13;
	SU  T = 80 C = 46 N = color I = 13;
	SU  T = 81 C = 46 N = color I = 13;
	SU  T = 82 C = 46 N = color I = 13;
	SU  T = 83 C = 46 N = color I = 13;
	SU  T = 84 C = 46 N = color I = 13;
	SU  T = 85 C = 46 N = color I = 13;
	SU  T = 86 C = 46 N = color I = 13;
	SU  T = 87 C = 46 N = color I = 13;
	SU  T = 88 C = 46 N = color I = 13;
	SU  T = 89 C = 46 N = color I = 13;
	SU  T = 90 C = 46 N = color I = 13;
	SU  T = 91 C = 46 N = color I = 13;
	SU  T = 92 C = 46 N = color I = 13;
	SU  T = 93 C = 46 N = color I = 13;
	SU  T = 94 C = 46 N = color I = 13;
	SU  T = 95 C = 46 N = color I = 13;
	SU  T = 96 C = 46 N = color I = 13;
	SU  T = 97 C = 46 N = color I = 13;
	SU  T = 98 C = 46 N = color I = 13;
	SU  T = 99 C = 46 N = color I = 13;
	SU  T = 100 C = 46 N = color I = 13;
	SU  T = 101 C = 46 N = color I = 13;
	SU  T = 102 C = 46 N = color I = 13;
	SU  T = 103 C = 46 N = color I = 13;
	SU  T = 104 C = 46 N = color I = 13;
	SU  T = 105 C = 46 N = color I = 13;
	SU  T = 106 C = 46 N = color I = 13;
	SU  T = 107 C = 46 N = color I = 13;
	SU  T = 108 C = 46 N = color I = 13;
	SU  T = 109 C = 46 N = color I = 13;
	SU  T = 110 C = 46 N = color I = 13;
	SU  T = 111 C = 46 N = color I = 13;
	SU  T = 112 C = 46 N = color I = 13;
	SU  T = 113 C = 46 N = color I = 13;
	SU  T = 114 C = 46 N = color I = 13;
	SU  T = 115 C = 46 N = color I = 13;
	SU  T = 116 C = 46 N = color I = 13;
	SU  T = 117 C = 46 N = color I = 13;
	SU  T = 118 C = 46 N = color I = 13;
	SU  T = 119 C = 46 N = color I = 13;
	SU  T = 120 C = 46 N = color I = 13;
	SU  T = 121 C = 46 N = color I = 13;
	SU  T = 122 C = 46 N = color I = 13;
	SU  T = 123 C = 46 N = color I = 13;
	SU  T = 124 C = 46 N = color I = 13;
	SU  T = 125 C = 46 N = color I = 13;
	SU  T = 126 C = 46 N = color I = 13;
	SU  T = 127 C = 46 N = color I = 13;

	SU  T = 1 C = 47 N = color I = 13;
	SU  T = 2 C = 47 N = color I = 13;
	SU  T = 3 C = 47 N = color I = 13;
	SU  T = 4 C = 47 N = color I = 13;
	SU  T = 5 C = 47 N = color I = 13;
	SU  T = 6 C = 47 N = color I = 13;
	SU  T = 7 C = 47 N = color I = 13;
	SU  T = 8 C = 47 N = color I = 13;
	SU  T = 9 C = 47 N = color I = 13;
	SU  T = 10 C = 47 N = color I = 13;
	SU  T = 11 C = 47 N = color I = 13;
	SU  T = 12 C = 47 N = color I = 13;
	SU  T = 13 C = 47 N = color I = 13;
	SU  T = 14 C = 47 N = color I = 13;
	SU  T = 15 C = 47 N = color I = 13;
	SU  T = 16 C = 47 N = color I = 13;
	SU  T = 17 C = 47 N = color I = 13;
	SU  T = 18 C = 47 N = color I = 9;
	SU  T = 20 C = 47 N = color I = 13;
	SU  T = 21 C = 47 N = color I = 13;
	SU  T = 22 C = 47 N = color I = 13;
	SU  T = 23 C = 47 N = color I = 13;
	SU  T = 24 C = 47 N = color I = 13;
	SU  T = 25 C = 47 N = color I = 13;
	SU  T = 26 C = 47 N = color I = 13;
	SU  T = 27 C = 47 N = color I = 13;
	SU  T = 28 C = 47 N = color I = 13;
	SU  T = 29 C = 47 N = color I = 13;
	SU  T = 30 C = 47 N = color I = 13;
	SU  T = 31 C = 47 N = color I = 13;
	SU  T = 32 C = 47 N = color I = 13;
	SU  T = 33 C = 47 N = color I = 13;
	SU  T = 34 C = 47 N = color I = 13;
	SU  T = 35 C = 47 N = color I = 13;
	SU  T = 36 C = 47 N = color I = 13;
	SU  T = 37 C = 47 N = color I = 13;
	SU  T = 38 C = 47 N = color I = 13;
	SU  T = 39 C = 47 N = color I = 13;
	SU  T = 40 C = 47 N = color I = 13;
	SU  T = 41 C = 47 N = color I = 13;
	SU  T = 42 C = 47 N = color I = 13;
	SU  T = 43 C = 47 N = color I = 13;
	SU  T = 44 C = 47 N = color I = 13;
	SU  T = 45 C = 47 N = color I = 13;
	SU  T = 46 C = 47 N = color I = 13;
	SU  T = 47 C = 47 N = color I = 13;
	SU  T = 48 C = 47 N = color I = 13;
	SU  T = 49 C = 47 N = color I = 13;
	SU  T = 50 C = 47 N = color I = 13;
	SU  T = 51 C = 47 N = color I = 13;
	SU  T = 52 C = 47 N = color I = 13;
	SU  T = 53 C = 47 N = color I = 13;
	SU  T = 54 C = 47 N = color I = 13;
	SU  T = 55 C = 47 N = color I = 13;
	SU  T = 56 C = 47 N = color I = 13;
	SU  T = 57 C = 47 N = color I = 13;
	SU  T = 58 C = 47 N = color I = 13;
	SU  T = 59 C = 47 N = color I = 13;
	SU  T = 60 C = 47 N = color I = 13;
	SU  T = 61 C = 47 N = color I = 13;
	SU  T = 62 C = 47 N = color I = 13;
	SU  T = 63 C = 47 N = color I = 13;
	SU  T = 64 C = 47 N = color I = 13;
	SU  T = 65 C = 47 N = color I = 13;
	SU  T = 66 C = 47 N = color I = 13;
	SU  T = 67 C = 47 N = color I = 13;
	SU  T = 68 C = 47 N = color I = 13;
	SU  T = 69 C = 47 N = color I = 13;
	SU  T = 70 C = 47 N = color I = 13;
	SU  T = 71 C = 47 N = color I = 13;
	SU  T = 72 C = 47 N = color I = 13;
	SU  T = 73 C = 47 N = color I = 13;
	SU  T = 74 C = 47 N = color I = 13;
	SU  T = 75 C = 47 N = color I = 13;
	SU  T = 76 C = 47 N = color I = 13;
	SU  T = 77 C = 47 N = color I = 13;
	SU  T = 78 C = 47 N = color I = 13;
	SU  T = 79 C = 47 N = color I = 13;
	SU  T = 80 C = 47 N = color I = 13;
	SU  T = 81 C = 47 N = color I = 13;
	SU  T = 82 C = 47 N = color I = 13;
	SU  T = 83 C = 47 N = color I = 13;
	SU  T = 84 C = 47 N = color I = 13;
	SU  T = 85 C = 47 N = color I = 13;
	SU  T = 86 C = 47 N = color I = 13;
	SU  T = 87 C = 47 N = color I = 13;
	SU  T = 88 C = 47 N = color I = 13;
	SU  T = 89 C = 47 N = color I = 13;
	SU  T = 90 C = 47 N = color I = 13;
	SU  T = 91 C = 47 N = color I = 13;
	SU  T = 92 C = 47 N = color I = 13;
	SU  T = 93 C = 47 N = color I = 13;
	SU  T = 94 C = 47 N = color I = 13;
	SU  T = 95 C = 47 N = color I = 13;
	SU  T = 96 C = 47 N = color I = 13;
	SU  T = 97 C = 47 N = color I = 13;
	SU  T = 98 C = 47 N = color I = 13;
	SU  T = 99 C = 47 N = color I = 13;
	SU  T = 100 C = 47 N = color I = 13;
	SU  T = 101 C = 47 N = color I = 13;
	SU  T = 102 C = 47 N = color I = 13;
	SU  T = 103 C = 47 N = color I = 13;
	SU  T = 104 C = 47 N = color I = 13;
	SU  T = 105 C = 47 N = color I = 13;
	SU  T = 106 C = 47 N = color I = 13;
	SU  T = 107 C = 47 N = color I = 13;
	SU  T = 108 C = 47 N = color I = 13;
	SU  T = 109 C = 47 N = color I = 13;
	SU  T = 110 C = 47 N = color I = 13;
	SU  T = 111 C = 47 N = color I = 13;
	SU  T = 112 C = 47 N = color I = 13;
	SU  T = 113 C = 47 N = color I = 13;
	SU  T = 114 C = 47 N = color I = 13;
	SU  T = 115 C = 47 N = color I = 13;
	SU  T = 116 C = 47 N = color I = 13;
	SU  T = 117 C = 47 N = color I = 13;
	SU  T = 118 C = 47 N = color I = 13;
	SU  T = 119 C = 47 N = color I = 13;
	SU  T = 120 C = 47 N = color I = 13;
	SU  T = 121 C = 47 N = color I = 13;
	SU  T = 122 C = 47 N = color I = 13;
	SU  T = 123 C = 47 N = color I = 13;
	SU  T = 124 C = 47 N = color I = 13;
	SU  T = 125 C = 47 N = color I = 13;
	SU  T = 126 C = 47 N = color I = 13;
	SU  T = 127 C = 47 N = color I = 13;

	SU  T = 1 C = 48 N = color I = 13;
	SU  T = 2 C = 48 N = color I = 13;
	SU  T = 3 C = 48 N = color I = 13;
	SU  T = 4 C = 48 N = color I = 13;
	SU  T = 5 C = 48 N = color I = 13;
	SU  T = 6 C = 48 N = color I = 13;
	SU  T = 7 C = 48 N = color I = 13;
	SU  T = 8 C = 48 N = color I = 13;
	SU  T = 9 C = 48 N = color I = 13;
	SU  T = 10 C = 48 N = color I = 13;
	SU  T = 11 C = 48 N = color I = 13;
	SU  T = 12 C = 48 N = color I = 13;
	SU  T = 13 C = 48 N = color I = 13;
	SU  T = 14 C = 48 N = color I = 13;
	SU  T = 15 C = 48 N = color I = 13;
	SU  T = 16 C = 48 N = color I = 13;
	SU  T = 17 C = 48 N = color I = 13;
	SU  T = 18 C = 48 N = color I = 9;
	SU  T = 20 C = 48 N = color I = 13;
	SU  T = 21 C = 48 N = color I = 13;
	SU  T = 22 C = 48 N = color I = 13;
	SU  T = 23 C = 48 N = color I = 13;
	SU  T = 24 C = 48 N = color I = 13;
	SU  T = 25 C = 48 N = color I = 13;
	SU  T = 26 C = 48 N = color I = 13;
	SU  T = 27 C = 48 N = color I = 13;
	SU  T = 28 C = 48 N = color I = 13;
	SU  T = 29 C = 48 N = color I = 13;
	SU  T = 30 C = 48 N = color I = 13;
	SU  T = 31 C = 48 N = color I = 13;
	SU  T = 32 C = 48 N = color I = 13;
	SU  T = 33 C = 48 N = color I = 13;
	SU  T = 34 C = 48 N = color I = 13;
	SU  T = 35 C = 48 N = color I = 13;
	SU  T = 36 C = 48 N = color I = 13;
	SU  T = 37 C = 48 N = color I = 13;
	SU  T = 38 C = 48 N = color I = 13;
	SU  T = 39 C = 48 N = color I = 13;
	SU  T = 40 C = 48 N = color I = 13;
	SU  T = 41 C = 48 N = color I = 13;
	SU  T = 42 C = 48 N = color I = 13;
	SU  T = 43 C = 48 N = color I = 13;
	SU  T = 44 C = 48 N = color I = 13;
	SU  T = 45 C = 48 N = color I = 13;
	SU  T = 46 C = 48 N = color I = 13;
	SU  T = 47 C = 48 N = color I = 13;
	SU  T = 48 C = 48 N = color I = 13;
	SU  T = 49 C = 48 N = color I = 13;
	SU  T = 50 C = 48 N = color I = 13;
	SU  T = 51 C = 48 N = color I = 13;
	SU  T = 52 C = 48 N = color I = 13;
	SU  T = 53 C = 48 N = color I = 13;
	SU  T = 54 C = 48 N = color I = 13;
	SU  T = 55 C = 48 N = color I = 13;
	SU  T = 56 C = 48 N = color I = 13;
	SU  T = 57 C = 48 N = color I = 13;
	SU  T = 58 C = 48 N = color I = 13;
	SU  T = 59 C = 48 N = color I = 13;
	SU  T = 60 C = 48 N = color I = 13;
	SU  T = 61 C = 48 N = color I = 13;
	SU  T = 62 C = 48 N = color I = 13;
	SU  T = 63 C = 48 N = color I = 13;
	SU  T = 64 C = 48 N = color I = 13;
	SU  T = 65 C = 48 N = color I = 13;
	SU  T = 66 C = 48 N = color I = 13;
	SU  T = 67 C = 48 N = color I = 13;
	SU  T = 68 C = 48 N = color I = 13;
	SU  T = 69 C = 48 N = color I = 13;
	SU  T = 70 C = 48 N = color I = 13;
	SU  T = 71 C = 48 N = color I = 13;
	SU  T = 72 C = 48 N = color I = 13;
	SU  T = 73 C = 48 N = color I = 13;
	SU  T = 74 C = 48 N = color I = 13;
	SU  T = 75 C = 48 N = color I = 13;
	SU  T = 76 C = 48 N = color I = 13;
	SU  T = 77 C = 48 N = color I = 13;
	SU  T = 78 C = 48 N = color I = 13;
	SU  T = 79 C = 48 N = color I = 13;
	SU  T = 80 C = 48 N = color I = 13;
	SU  T = 81 C = 48 N = color I = 13;
	SU  T = 82 C = 48 N = color I = 13;
	SU  T = 83 C = 48 N = color I = 13;
	SU  T = 84 C = 48 N = color I = 13;
	SU  T = 85 C = 48 N = color I = 13;
	SU  T = 86 C = 48 N = color I = 13;
	SU  T = 87 C = 48 N = color I = 13;
	SU  T = 88 C = 48 N = color I = 13;
	SU  T = 89 C = 48 N = color I = 13;
	SU  T = 90 C = 48 N = color I = 13;
	SU  T = 91 C = 48 N = color I = 13;
	SU  T = 92 C = 48 N = color I = 13;
	SU  T = 93 C = 48 N = color I = 13;
	SU  T = 94 C = 48 N = color I = 13;
	SU  T = 95 C = 48 N = color I = 13;
	SU  T = 96 C = 48 N = color I = 13;
	SU  T = 97 C = 48 N = color I = 13;
	SU  T = 98 C = 48 N = color I = 13;
	SU  T = 99 C = 48 N = color I = 13;
	SU  T = 100 C = 48 N = color I = 13;
	SU  T = 101 C = 48 N = color I = 13;
	SU  T = 102 C = 48 N = color I = 13;
	SU  T = 103 C = 48 N = color I = 13;
	SU  T = 104 C = 48 N = color I = 13;
	SU  T = 105 C = 48 N = color I = 13;
	SU  T = 106 C = 48 N = color I = 13;
	SU  T = 107 C = 48 N = color I = 13;
	SU  T = 108 C = 48 N = color I = 13;
	SU  T = 109 C = 48 N = color I = 13;
	SU  T = 110 C = 48 N = color I = 13;
	SU  T = 111 C = 48 N = color I = 13;
	SU  T = 112 C = 48 N = color I = 13;
	SU  T = 113 C = 48 N = color I = 13;
	SU  T = 114 C = 48 N = color I = 13;
	SU  T = 115 C = 48 N = color I = 13;
	SU  T = 116 C = 48 N = color I = 13;
	SU  T = 117 C = 48 N = color I = 13;
	SU  T = 118 C = 48 N = color I = 13;
	SU  T = 119 C = 48 N = color I = 13;
	SU  T = 120 C = 48 N = color I = 13;
	SU  T = 121 C = 48 N = color I = 13;
	SU  T = 122 C = 48 N = color I = 13;
	SU  T = 123 C = 48 N = color I = 13;
	SU  T = 124 C = 48 N = color I = 13;
	SU  T = 125 C = 48 N = color I = 13;
	SU  T = 126 C = 48 N = color I = 13;
	SU  T = 127 C = 48 N = color I = 13;

	SU  T = 1 C = 49 N = color I = 13;
	SU  T = 2 C = 49 N = color I = 13;
	SU  T = 3 C = 49 N = color I = 13;
	SU  T = 4 C = 49 N = color I = 13;
	SU  T = 5 C = 49 N = color I = 13;
	SU  T = 6 C = 49 N = color I = 13;
	SU  T = 7 C = 49 N = color I = 13;
	SU  T = 8 C = 49 N = color I = 13;
	SU  T = 9 C = 49 N = color I = 13;
	SU  T = 10 C = 49 N = color I = 13;
	SU  T = 11 C = 49 N = color I = 13;
	SU  T = 12 C = 49 N = color I = 13;
	SU  T = 13 C = 49 N = color I = 13;
	SU  T = 14 C = 49 N = color I = 13;
	SU  T = 15 C = 49 N = color I = 13;
	SU  T = 16 C = 49 N = color I = 13;
	SU  T = 17 C = 49 N = color I = 13;
	SU  T = 18 C = 49 N = color I = 9;
	SU  T = 20 C = 49 N = color I = 13;
	SU  T = 21 C = 49 N = color I = 13;
	SU  T = 22 C = 49 N = color I = 13;
	SU  T = 23 C = 49 N = color I = 13;
	SU  T = 24 C = 49 N = color I = 13;
	SU  T = 25 C = 49 N = color I = 13;
	SU  T = 26 C = 49 N = color I = 13;
	SU  T = 27 C = 49 N = color I = 13;
	SU  T = 28 C = 49 N = color I = 13;
	SU  T = 29 C = 49 N = color I = 13;
	SU  T = 30 C = 49 N = color I = 13;
	SU  T = 31 C = 49 N = color I = 13;
	SU  T = 32 C = 49 N = color I = 13;
	SU  T = 33 C = 49 N = color I = 13;
	SU  T = 34 C = 49 N = color I = 13;
	SU  T = 35 C = 49 N = color I = 13;
	SU  T = 36 C = 49 N = color I = 13;
	SU  T = 37 C = 49 N = color I = 13;
	SU  T = 38 C = 49 N = color I = 13;
	SU  T = 39 C = 49 N = color I = 13;
	SU  T = 40 C = 49 N = color I = 13;
	SU  T = 41 C = 49 N = color I = 13;
	SU  T = 42 C = 49 N = color I = 13;
	SU  T = 43 C = 49 N = color I = 13;
	SU  T = 44 C = 49 N = color I = 13;
	SU  T = 45 C = 49 N = color I = 13;
	SU  T = 46 C = 49 N = color I = 13;
	SU  T = 47 C = 49 N = color I = 13;
	SU  T = 48 C = 49 N = color I = 13;
	SU  T = 49 C = 49 N = color I = 13;
	SU  T = 50 C = 49 N = color I = 13;
	SU  T = 51 C = 49 N = color I = 13;
	SU  T = 52 C = 49 N = color I = 13;
	SU  T = 53 C = 49 N = color I = 13;
	SU  T = 54 C = 49 N = color I = 13;
	SU  T = 55 C = 49 N = color I = 13;
	SU  T = 56 C = 49 N = color I = 13;
	SU  T = 57 C = 49 N = color I = 13;
	SU  T = 58 C = 49 N = color I = 13;
	SU  T = 59 C = 49 N = color I = 13;
	SU  T = 60 C = 49 N = color I = 13;
	SU  T = 61 C = 49 N = color I = 13;
	SU  T = 62 C = 49 N = color I = 13;
	SU  T = 63 C = 49 N = color I = 13;
	SU  T = 64 C = 49 N = color I = 13;
	SU  T = 65 C = 49 N = color I = 13;
	SU  T = 66 C = 49 N = color I = 13;
	SU  T = 67 C = 49 N = color I = 13;
	SU  T = 68 C = 49 N = color I = 13;
	SU  T = 69 C = 49 N = color I = 13;
	SU  T = 70 C = 49 N = color I = 13;
	SU  T = 71 C = 49 N = color I = 13;
	SU  T = 72 C = 49 N = color I = 13;
	SU  T = 73 C = 49 N = color I = 13;
	SU  T = 74 C = 49 N = color I = 13;
	SU  T = 75 C = 49 N = color I = 13;
	SU  T = 76 C = 49 N = color I = 13;
	SU  T = 77 C = 49 N = color I = 13;
	SU  T = 78 C = 49 N = color I = 13;
	SU  T = 79 C = 49 N = color I = 13;
	SU  T = 80 C = 49 N = color I = 13;
	SU  T = 81 C = 49 N = color I = 13;
	SU  T = 82 C = 49 N = color I = 13;
	SU  T = 83 C = 49 N = color I = 13;
	SU  T = 84 C = 49 N = color I = 13;
	SU  T = 85 C = 49 N = color I = 13;
	SU  T = 86 C = 49 N = color I = 13;
	SU  T = 87 C = 49 N = color I = 13;
	SU  T = 88 C = 49 N = color I = 13;
	SU  T = 89 C = 49 N = color I = 13;
	SU  T = 90 C = 49 N = color I = 13;
	SU  T = 91 C = 49 N = color I = 13;
	SU  T = 92 C = 49 N = color I = 13;
	SU  T = 93 C = 49 N = color I = 13;
	SU  T = 94 C = 49 N = color I = 13;
	SU  T = 95 C = 49 N = color I = 13;
	SU  T = 96 C = 49 N = color I = 13;
	SU  T = 97 C = 49 N = color I = 13;
	SU  T = 98 C = 49 N = color I = 13;
	SU  T = 99 C = 49 N = color I = 13;
	SU  T = 100 C = 49 N = color I = 13;
	SU  T = 101 C = 49 N = color I = 13;
	SU  T = 102 C = 49 N = color I = 13;
	SU  T = 103 C = 49 N = color I = 13;
	SU  T = 104 C = 49 N = color I = 13;
	SU  T = 105 C = 49 N = color I = 13;
	SU  T = 106 C = 49 N = color I = 13;
	SU  T = 107 C = 49 N = color I = 13;
	SU  T = 108 C = 49 N = color I = 13;
	SU  T = 109 C = 49 N = color I = 13;
	SU  T = 110 C = 49 N = color I = 13;
	SU  T = 111 C = 49 N = color I = 13;
	SU  T = 112 C = 49 N = color I = 13;
	SU  T = 113 C = 49 N = color I = 13;
	SU  T = 114 C = 49 N = color I = 13;
	SU  T = 115 C = 49 N = color I = 13;
	SU  T = 116 C = 49 N = color I = 13;
	SU  T = 117 C = 49 N = color I = 13;
	SU  T = 118 C = 49 N = color I = 13;
	SU  T = 119 C = 49 N = color I = 13;
	SU  T = 120 C = 49 N = color I = 13;
	SU  T = 121 C = 49 N = color I = 13;
	SU  T = 122 C = 49 N = color I = 13;
	SU  T = 123 C = 49 N = color I = 13;
	SU  T = 124 C = 49 N = color I = 13;
	SU  T = 125 C = 49 N = color I = 13;
	SU  T = 126 C = 49 N = color I = 13;
	SU  T = 127 C = 49 N = color I = 13;

	SU  T = 1 C = 50 N = color I = 13;
	SU  T = 2 C = 50 N = color I = 13;
	SU  T = 3 C = 50 N = color I = 13;
	SU  T = 4 C = 50 N = color I = 13;
	SU  T = 5 C = 50 N = color I = 13;
	SU  T = 6 C = 50 N = color I = 13;
	SU  T = 7 C = 50 N = color I = 13;
	SU  T = 8 C = 50 N = color I = 13;
	SU  T = 9 C = 50 N = color I = 13;
	SU  T = 10 C = 50 N = color I = 13;
	SU  T = 11 C = 50 N = color I = 13;
	SU  T = 12 C = 50 N = color I = 13;
	SU  T = 13 C = 50 N = color I = 13;
	SU  T = 14 C = 50 N = color I = 13;
	SU  T = 15 C = 50 N = color I = 13;
	SU  T = 16 C = 50 N = color I = 13;
	SU  T = 17 C = 50 N = color I = 13;
	SU  T = 18 C = 50 N = color I = 9;
	SU  T = 20 C = 50 N = color I = 13;
	SU  T = 21 C = 50 N = color I = 13;
	SU  T = 22 C = 50 N = color I = 13;
	SU  T = 23 C = 50 N = color I = 13;
	SU  T = 24 C = 50 N = color I = 13;
	SU  T = 25 C = 50 N = color I = 13;
	SU  T = 26 C = 50 N = color I = 13;
	SU  T = 27 C = 50 N = color I = 13;
	SU  T = 28 C = 50 N = color I = 13;
	SU  T = 29 C = 50 N = color I = 13;
	SU  T = 30 C = 50 N = color I = 13;
	SU  T = 31 C = 50 N = color I = 13;
	SU  T = 32 C = 50 N = color I = 13;
	SU  T = 33 C = 50 N = color I = 13;
	SU  T = 34 C = 50 N = color I = 13;
	SU  T = 35 C = 50 N = color I = 13;
[truncated: 2,425,219 more chars]
